# Supplementary material for: Improving forecasting accuracy for stock market data using EMD-HW bagging
Source: PLoS One. 2018 Jul 17;13(7):e0199582. doi: 10.1371/journal.pone.0199582 (PMC6049912; doi:10.1371/journal.pone.0199582)
Supplement: S1 Fig — (CSV) [file pone.0199582.s001.csv]

Date	Close
2/8/2010	4538.799805
2/9/2010	4520.700195
2/10/2010	4533
2/11/2010	4575.799805
2/12/2010	4588.799805
2/15/2010	4570.399902
2/16/2010	4590.799805
2/17/2010	4686.799805
2/18/2010	4673.899902
2/19/2010	4656.299805
2/22/2010	4732.700195
2/23/2010	4731
2/24/2010	4666
2/25/2010	4614.899902
2/26/2010	4651.100098
3/1/2010	4694.899902
3/2/2010	4709.899902
3/3/2010	4743.799805
3/4/2010	4757.600098
3/5/2010	4773.399902
3/8/2010	4819.600098
3/9/2010	4829.299805
3/10/2010	4829.799805
3/11/2010	4825.5
3/12/2010	4831.5
3/15/2010	4799.399902
3/16/2010	4809.100098
3/17/2010	4866.899902
3/18/2010	4877.700195
3/19/2010	4890.100098
3/22/2010	4847.5
3/23/2010	4887.899902
3/24/2010	4903.200195
3/25/2010	4896.299805
3/26/2010	4905.200195
3/29/2010	4907.200195
3/30/2010	4926.799805
3/31/2010	4893.100098
4/1/2010	4925.899902
4/6/2010	4974.100098
4/7/2010	4983.200195
4/8/2010	4960.299805
4/9/2010	4972.899902
4/12/2010	5011.600098
4/13/2010	4978.399902
4/14/2010	5017.899902
4/15/2010	5024.100098
4/16/2010	5007.299805
4/19/2010	4939.399902
4/20/2010	4949.5
4/21/2010	4980.5
4/22/2010	4936.799805
4/23/2010	4913.5
4/27/2010	4913.299805
4/28/2010	4854.200195
4/29/2010	4816.100098
4/30/2010	4833.899902
5/3/2010	4807.100098
5/4/2010	4753.299805
5/5/2010	4692
5/6/2010	4598.600098
5/7/2010	4507.399902
5/10/2010	4622.200195
5/11/2010	4573.200195
5/12/2010	4599.700195
5/13/2010	4679.5
5/14/2010	4643
5/17/2010	4500.700195
5/18/2010	4500
5/19/2010	4414.299805
5/20/2010	4342.399902
5/21/2010	4325.799805
5/24/2010	4412.799805
5/25/2010	4286.299805
5/26/2010	4330.399902
5/27/2010	4399.100098
5/28/2010	4479
5/31/2010	4453.600098
6/1/2010	4436.700195
6/2/2010	4403.700195
6/3/2010	4506.299805
6/4/2010	4472.399902
6/7/2010	4350.700195
6/8/2010	4401.200195
6/9/2010	4402.600098
6/10/2010	4448.399902
6/11/2010	4516.5
6/15/2010	4517.600098
6/17/2010	4547
6/18/2010	4574.100098
6/21/2010	4632.700195
6/22/2010	4581.299805
6/23/2010	4509.399902
6/24/2010	4504.100098
6/25/2010	4439.399902
6/28/2010	4409.700195
6/29/2010	4370.600098
6/30/2010	4324.799805
7/1/2010	4262.700195
7/2/2010	4264.899902
7/5/2010	4250.600098
7/6/2010	4299.700195
7/7/2010	4277.799805
7/8/2010	4374.100098
7/9/2010	4414.5
7/12/2010	4429.5
7/13/2010	4400
7/14/2010	4477.299805
7/15/2010	4456.700195
7/16/2010	4437
7/19/2010	4372.700195
7/20/2010	4418.700195
7/21/2010	4428.700195
7/22/2010	4394.799805
7/23/2010	4475.100098
7/26/2010	4504.399902
7/27/2010	4513.899902
7/28/2010	4542.100098
7/29/2010	4536.200195
7/30/2010	4507.399902
8/2/2010	4554.399902
8/3/2010	4586.5
8/4/2010	4559.700195
8/5/2010	4584.899902
8/6/2010	4586.299805
8/9/2010	4615.600098
8/10/2010	4563
8/11/2010	4479.600098
8/12/2010	4422.399902
8/13/2010	4480.899902
8/16/2010	4465.399902
8/17/2010	4503.200195
8/18/2010	4503.899902
8/19/2010	4509.600098
8/20/2010	4462.100098
8/23/2010	4460.5
8/24/2010	4418.399902
8/25/2010	4356.600098
8/26/2010	4389.399902
8/27/2010	4404.100098
8/30/2010	4483.100098
8/31/2010	4438.799805
9/1/2010	4526.799805
9/2/2010	4563
9/3/2010	4577.600098
9/6/2010	4615.700195
9/7/2010	4613
9/8/2010	4578.299805
9/9/2010	4621.299805
9/10/2010	4600.700195
9/13/2010	4654.200195
9/14/2010	4669.100098
9/15/2010	4702.700195
9/16/2010	4650
9/17/2010	4685.100098
9/20/2010	4677.100098
9/21/2010	4664.899902
9/22/2010	4674.700195
9/23/2010	4680
9/24/2010	4651.5
9/27/2010	4722.200195
9/28/2010	4717
9/29/2010	4694
9/30/2010	4636.899902
10/1/2010	4634.700195
10/4/2010	4678.399902
10/5/2010	4660.600098
10/6/2010	4738
10/7/2010	4746.200195
10/8/2010	4740.5
10/11/2010	4762.100098
10/12/2010	4686.299805
10/13/2010	4691.100098
10/14/2010	4765.899902
10/15/2010	4758.200195
10/18/2010	4723.399902
10/19/2010	4727.299805
10/20/2010	4694.5
10/21/2010	4696.399902
10/22/2010	4719.600098
10/25/2010	4780.600098
10/26/2010	4761.5
10/27/2010	4720.5
10/28/2010	4752.799805
10/29/2010	4733.399902
11/1/2010	4770.899902
11/2/2010	4773.200195
11/3/2010	4793.799805
11/4/2010	4817.5
11/5/2010	4872.899902
11/8/2010	4855.299805
11/9/2010	4820.799805
11/10/2010	4779.5
11/11/2010	4810.299805
11/12/2010	4778.799805
11/15/2010	4773.299805
11/16/2010	4782.799805
11/17/2010	4705.100098
11/18/2010	4722.799805
11/19/2010	4717.700195
11/22/2010	4731.799805
11/23/2010	4676.899902
11/24/2010	4673.200195
11/25/2010	4683.299805
11/26/2010	4690.200195
11/29/2010	4706.700195
11/30/2010	4676.399902
12/1/2010	4676.799805
12/2/2010	4761.799805
12/3/2010	4780.100098
12/6/2010	4779.399902
12/7/2010	4816
12/8/2010	4791.700195
12/9/2010	4827.5
12/10/2010	4830
12/13/2010	4841.200195
12/14/2010	4850.899902
12/15/2010	4853.399902
12/16/2010	4868.799805
12/17/2010	4853
12/20/2010	4829.200195
12/21/2010	4862.5
12/22/2010	4869.600098
12/23/2010	4888.200195
12/24/2010	4868.299805
12/29/2010	4871.600098
12/30/2010	4886.700195
12/31/2010	4846.899902
1/4/2011	4849.5
1/5/2011	4820.899902
1/6/2011	4831.100098
1/7/2011	4812
1/10/2011	4818.700195
1/11/2011	4814.899902
1/12/2011	4831.899902
1/13/2011	4901.5
1/14/2011	4908.600098
1/17/2011	4872.600098
1/18/2011	4911.600098
1/19/2011	4944.200195
1/20/2011	4892
1/21/2011	4860.899902
1/24/2011	4888.100098
1/25/2011	4909
1/27/2011	4907
1/28/2011	4872.5
1/31/2011	4850
2/1/2011	4852
2/2/2011	4897.899902
2/3/2011	4919.299805
2/4/2011	4958.799805
2/7/2011	4964.299805
2/8/2011	4983.100098
2/9/2011	4995.100098
2/10/2011	5001.700195
2/11/2011	4970.600098
2/14/2011	5023.399902
2/15/2011	5019.399902
2/16/2011	5018.600098
2/17/2011	5026
2/18/2011	5026.100098
2/21/2011	4990.899902
2/22/2011	4947.299805
2/23/2011	4935.600098
2/24/2011	4901.100098
2/25/2011	4924.899902
2/28/2011	4923.600098
3/1/2011	4920.399902
3/2/2011	4898.299805
3/3/2011	4902.799805
3/4/2011	4958.600098
3/7/2011	4895.899902
3/8/2011	4902.5
3/9/2011	4863.200195
3/10/2011	4791.299805
3/11/2011	4734.799805
3/14/2011	4710.100098
3/15/2011	4609.899902
3/16/2011	4644
3/17/2011	4638.399902
3/18/2011	4715.799805
3/21/2011	4734.100098
3/22/2011	4737.700195
3/23/2011	4746.5
3/24/2011	4794.200195
3/25/2011	4840.299805
3/28/2011	4831.899902
3/29/2011	4851.200195
3/30/2011	4912.700195
3/31/2011	4928.600098
4/1/2011	4954.600098
4/4/2011	4984.700195
4/5/2011	4998.600098
4/6/2011	5011.399902
4/7/2011	5005.5
4/8/2011	5036.5
4/11/2011	5064.899902
4/12/2011	4990.200195
4/13/2011	4999.600098
4/14/2011	4972.399902
4/15/2011	4939.299805
4/18/2011	4945.399902
4/19/2011	4874.299805
4/20/2011	4940.200195
4/21/2011	4995.700195
4/27/2011	4954
4/28/2011	4952.299805
4/29/2011	4899
5/2/2011	4896.200195
5/3/2011	4854.700195
5/4/2011	4813.799805
5/5/2011	4828.899902
5/6/2011	4816.100098
5/9/2011	4831.700195
5/10/2011	4803.600098
5/11/2011	4858.200195
5/12/2011	4776.600098
5/13/2011	4787.299805
5/16/2011	4724.200195
5/17/2011	4753
5/18/2011	4765.299805
5/19/2011	4828.200195
5/20/2011	4807.700195
5/23/2011	4722.899902
5/24/2011	4708.299805
5/25/2011	4661.600098
5/26/2011	4735.100098
5/27/2011	4760.299805
5/30/2011	4746.100098
5/31/2011	4788.899902
6/1/2011	4788.600098
6/2/2011	4683.200195
6/3/2011	4666.600098
6/6/2011	4648.700195
6/7/2011	4641.100098
6/8/2011	4608.700195
6/9/2011	4621.700195
6/10/2011	4634.899902
6/14/2011	4651.100098
6/15/2011	4635.399902
6/16/2011	4546.700195
6/17/2011	4551.100098
6/20/2011	4512.5
6/21/2011	4565.200195
6/22/2011	4590.799805
6/23/2011	4561.399902
6/24/2011	4565
6/27/2011	4513.799805
6/28/2011	4523.200195
6/29/2011	4579.799805
6/30/2011	4659.799805
7/1/2011	4647.899902
7/4/2011	4670.399902
7/5/2011	4656.899902
7/6/2011	4663.600098
7/7/2011	4666.100098
7/8/2011	4716
7/11/2011	4646.799805
7/12/2011	4563.5
7/13/2011	4583.200195
7/14/2011	4561.299805
7/15/2011	4542.700195
7/18/2011	4539.899902
7/19/2011	4539.399902
7/20/2011	4618.399902
7/21/2011	4626.200195
7/22/2011	4674.100098
7/25/2011	4603.799805
7/26/2011	4646.299805
7/27/2011	4612.600098
7/28/2011	4539.200195
7/29/2011	4500.5
8/1/2011	4573.100098
8/2/2011	4510.299805
8/3/2011	4408.299805
8/4/2011	4352.899902
8/5/2011	4169.700195
8/8/2011	4056.699951
8/9/2011	4096.700195
8/10/2011	4207.399902
8/11/2011	4203.5
8/12/2011	4237.899902
8/15/2011	4346.799805
8/16/2011	4317.299805
8/17/2011	4371.799805
8/18/2011	4319.399902
8/19/2011	4171.899902
8/22/2011	4150.799805
8/23/2011	4239.799805
8/24/2011	4235.700195
8/25/2011	4280.5
8/26/2011	4271
8/29/2011	4333.700195
8/30/2011	4341.399902
8/31/2011	4369.899902
9/1/2011	4382.700195
9/2/2011	4321.5
9/5/2011	4224.200195
9/6/2011	4160.700195
9/7/2011	4262.899902
9/8/2011	4269.799805
9/9/2011	4277.399902
9/12/2011	4125.100098
9/13/2011	4158.399902
9/14/2011	4090.399902
9/15/2011	4153.200195
9/16/2011	4229.899902
9/19/2011	4164.100098
9/20/2011	4124.799805
9/21/2011	4153.600098
9/22/2011	4044.699951
9/23/2011	3978.5
9/26/2011	3927.600098
9/27/2011	4063.5
9/28/2011	4097.700195
9/29/2011	4067.899902
9/30/2011	4070.100098
10/3/2011	3960.699951
10/4/2011	3935.600098
10/5/2011	3992.5
10/6/2011	4132.100098
10/7/2011	4225
10/10/2011	4262.299805
10/11/2011	4288.799805
10/12/2011	4266.399902
10/13/2011	4306
10/14/2011	4269
10/17/2011	4337.899902
10/18/2011	4249.5
10/19/2011	4274.799805
10/20/2011	4206.799805
10/21/2011	4203.399902
10/24/2011	4313.600098
10/25/2011	4287.700195
10/26/2011	4300.799805
10/27/2011	4403.899902
10/28/2011	4411.399902
10/31/2011	4360.5
11/1/2011	4297.200195
11/2/2011	4251.299805
11/3/2011	4237.5
11/4/2011	4342.5
11/7/2011	4335.299805
11/8/2011	4356.700195
11/9/2011	4406.200195
11/10/2011	4307.299805
11/11/2011	4358.600098
11/14/2011	4369.100098
11/15/2011	4351.5
11/16/2011	4313.799805
11/17/2011	4324.100098
11/18/2011	4246.700195
11/21/2011	4233.600098
11/22/2011	4204.200195
11/23/2011	4125.799805
11/24/2011	4115.299805
11/25/2011	4057.600098
11/28/2011	4125.799805
11/29/2011	4167.299805
11/30/2011	4184.700195
12/1/2011	4288.100098
12/2/2011	4346.299805
12/5/2011	4379.5
12/6/2011	4321.600098
12/7/2011	4351.299805
12/8/2011	4338.899902
12/9/2011	4264.100098
12/12/2011	4311.399902
12/13/2011	4251.700195
12/14/2011	4249.799805
12/15/2011	4197.799805
12/16/2011	4218.799805
12/19/2011	4113.899902
12/20/2011	4107.100098
12/21/2011	4190.200195
12/22/2011	4142.200195
12/23/2011	4192.100098
12/28/2011	4141.700195
12/29/2011	4123.100098
12/30/2011	4111
1/3/2012	4155.200195
1/4/2012	4239.5
1/5/2012	4196.600098
1/6/2012	4164.5
1/9/2012	4161.5
1/10/2012	4206.600098
1/11/2012	4242.899902
1/12/2012	4238.399902
1/13/2012	4255.399902
1/16/2012	4208.899902
1/17/2012	4277.700195
1/18/2012	4280.600098
1/19/2012	4278.600098
1/20/2012	4303
1/23/2012	4287.600098
1/24/2012	4286.399902
1/25/2012	4329.100098
1/27/2012	4348.5
1/30/2012	4334.399902
1/31/2012	4325.700195
2/1/2012	4291
2/2/2012	4333.200195
2/3/2012	4320.100098
2/6/2012	4364.600098
2/7/2012	4344.899902
2/8/2012	4363.700195
2/9/2012	4357.100098
2/10/2012	4322.600098
2/13/2012	4359.399902
2/14/2012	4318.899902
2/15/2012	4327.399902
2/16/2012	4257.200195
2/17/2012	4273.299805
2/20/2012	4332.799805
2/21/2012	4368.200195
2/22/2012	4372.100098
2/23/2012	4367.5
2/24/2012	4389
2/27/2012	4354.5
2/28/2012	4351.200195
2/29/2012	4388.100098
3/1/2012	4346
3/2/2012	4364.100098
3/5/2012	4354.200195
3/6/2012	4295.5
3/7/2012	4234.399902
3/8/2012	4262.200195
3/9/2012	4300.5
3/12/2012	4288.200195
3/13/2012	4336.5
3/14/2012	4375.600098
3/15/2012	4366.899902
3/16/2012	4364.700195
3/19/2012	4381.200195
3/20/2012	4365.600098
3/21/2012	4347
3/22/2012	4364.899902
3/23/2012	4360.700195
3/26/2012	4355.200195
3/27/2012	4391.600098
3/28/2012	4431.5
3/29/2012	4422
3/30/2012	4420
4/2/2012	4416.399902
4/3/2012	4424.399902
4/4/2012	4418.899902
4/5/2012	4402.299805
4/10/2012	4373.700195
4/11/2012	4327.299805
4/12/2012	4361.700195
4/13/2012	4404.200195
4/16/2012	4382.5
4/17/2012	4368.799805
4/18/2012	4427.200195
4/19/2012	4441.299805
4/20/2012	4444.399902
4/23/2012	4430.299805
4/24/2012	4433.899902
4/26/2012	4445
4/27/2012	4433.399902
4/30/2012	4467.200195
5/1/2012	4497.299805
5/2/2012	4504.799805
5/3/2012	4494.5
5/4/2012	4459.399902
5/7/2012	4361.600098
5/8/2012	4375.899902
5/9/2012	4332.200195
5/10/2012	4353.799805
5/11/2012	4342.700195
5/14/2012	4351.899902
5/15/2012	4316.299805
5/16/2012	4214.700195
5/17/2012	4208.5
5/18/2012	4098.799805
5/21/2012	4124.399902
5/22/2012	4173.5
5/23/2012	4118.799805
5/24/2012	4106.200195
5/25/2012	4081.199951
5/28/2012	4120.200195
5/29/2012	4168.200195
5/30/2012	4148.700195
5/31/2012	4133.700195
6/1/2012	4116.899902
6/4/2012	4033.399902
6/5/2012	4092.399902
6/6/2012	4104.700195
6/7/2012	4156.700195
6/8/2012	4111.200195
6/12/2012	4118.299805
6/13/2012	4111.5
6/14/2012	4089.800049
6/15/2012	4107
6/18/2012	4183.899902
6/19/2012	4167.399902
6/20/2012	4176.799805
6/21/2012	4133.700195
6/22/2012	4093.800049
6/25/2012	4072
6/26/2012	4056.300049
6/27/2012	4084
6/28/2012	4085.600098
6/29/2012	4135.5
7/2/2012	4172.5
7/3/2012	4166.399902
7/4/2012	4213.799805
7/5/2012	4209.899902
7/6/2012	4199
7/9/2012	4159.799805
7/10/2012	4137.899902
7/11/2012	4135
7/12/2012	4106
7/13/2012	4118.299805
7/16/2012	4143.200195
7/17/2012	4175.299805
7/18/2012	4156.399902
7/19/2012	4236.399902
7/20/2012	4230.600098
7/23/2012	4159.200195
7/24/2012	4161.200195
7/25/2012	4151.399902
7/26/2012	4173.799805
7/27/2012	4234.399902
7/30/2012	4266.899902
7/31/2012	4289.399902
8/1/2012	4282.700195
8/2/2012	4290.100098
8/3/2012	4243
8/6/2012	4292.899902
8/7/2012	4311.399902
8/8/2012	4332.899902
8/9/2012	4330.100098
8/10/2012	4302.799805
8/13/2012	4309.5
8/14/2012	4317.399902
8/15/2012	4307
8/16/2012	4353.5
8/17/2012	4393.799805
8/20/2012	4391.899902
8/21/2012	4410.799805
8/22/2012	4403.299805
8/23/2012	4411.799805
8/24/2012	4376.5
8/27/2012	4372.899902
8/28/2012	4387
8/29/2012	4381.5
8/30/2012	4340.200195
8/31/2012	4339
9/3/2012	4351.600098
9/4/2012	4325.5
9/5/2012	4297.700195
9/6/2012	4331.600098
9/7/2012	4348.799805
9/10/2012	4358
9/11/2012	4348.299805
9/12/2012	4383.100098
9/13/2012	4359.799805
9/14/2012	4410.200195
9/17/2012	4421.799805
9/18/2012	4417.799805
9/19/2012	4440.399902
9/20/2012	4419.799805
9/21/2012	4430.799805
9/24/2012	4409.200195
9/25/2012	4395.5
9/26/2012	4382.5
9/27/2012	4402.799805
9/28/2012	4406.299805
10/1/2012	4408.299805
10/2/2012	4451.899902
10/3/2012	4458.799805
10/4/2012	4472.600098
10/5/2012	4513.799805
10/8/2012	4502
10/9/2012	4526.600098
10/10/2012	4511.899902
10/11/2012	4505.200195
10/12/2012	4510.100098
10/15/2012	4505.5
10/16/2012	4513.899902
10/17/2012	4550.899902
10/18/2012	4580.899902
10/19/2012	4593.5
10/22/2012	4564.600098
10/23/2012	4568
10/24/2012	4530.600098
10/25/2012	4533.5
10/26/2012	4496.299805
10/29/2012	4499.399902
10/30/2012	4505.700195
10/31/2012	4535.399902
11/1/2012	4479.899902
11/2/2012	4483.299805
11/5/2012	4493.600098
11/6/2012	4503.700195
11/7/2012	4534.200195
11/8/2012	4502.200195
11/9/2012	4482.5
11/12/2012	4469.899902
11/13/2012	4404.200195
11/14/2012	4410.700195
11/15/2012	4370.600098
11/16/2012	4360.100098
11/19/2012	4382.600098
11/20/2012	4407.5
11/21/2012	4390.700195
11/22/2012	4432.399902
11/23/2012	4431.5
11/26/2012	4443.5
11/27/2012	4473.399902
11/28/2012	4462.600098
11/29/2012	4490.100098
11/30/2012	4518
12/3/2012	4540
12/4/2012	4511.799805
12/5/2012	4528
12/6/2012	4515.700195
12/7/2012	4555.899902
12/10/2012	4562.399902
12/11/2012	4581.299805
12/12/2012	4591.799805
12/13/2012	4592.899902
12/14/2012	4595.100098
12/17/2012	4588
12/18/2012	4610.5
12/19/2012	4633.200195
12/20/2012	4646.600098
12/21/2012	4635.200195
12/24/2012	4645.600098
12/27/2012	4661.399902
12/28/2012	4685.299805
12/31/2012	4664.600098
1/2/2013	4722.899902
1/3/2013	4761.399902
1/4/2013	4742.899902
1/7/2013	4738.100098
1/8/2013	4712.299805
1/9/2013	4730.100098
1/10/2013	4745.200195
1/11/2013	4733.799805
1/14/2013	4745.700195
1/15/2013	4743
1/16/2013	4765
1/17/2013	4779.700195
1/18/2013	4794.700195
1/21/2013	4802.200195
1/22/2013	4802.899902
1/23/2013	4812.100098
1/24/2013	4833.799805
1/25/2013	4858.899902
1/29/2013	4910.799805
1/30/2013	4919.100098
1/31/2013	4901
2/1/2013	4941.899902
2/4/2013	4929.100098
2/5/2013	4902.600098
2/6/2013	4940.5
2/7/2013	4955.799805
2/8/2013	4989.399902
2/11/2013	4980.299805
2/12/2013	4981.5
2/13/2013	5024.5
2/14/2013	5057.200195
2/15/2013	5054.600098
2/18/2013	5082.899902
2/19/2013	5101
2/20/2013	5114.399902
2/21/2013	4998.600098
2/22/2013	5036.700195
2/25/2013	5072.700195
2/26/2013	5021.799805
2/27/2013	5053.100098
2/28/2013	5120.399902
3/1/2013	5100.899902
3/4/2013	5028.5
3/5/2013	5088.100098
3/6/2013	5130.899902
3/7/2013	5123.100098
3/8/2013	5137.5
3/11/2013	5160
3/12/2013	5128.600098
3/13/2013	5104.399902
3/14/2013	5043.799805
3/15/2013	5129.299805
3/18/2013	5027.399902
3/19/2013	5004.399902
3/20/2013	4982.600098
3/21/2013	4976.799805
3/22/2013	4980.799805
3/25/2013	5001.5
3/26/2013	4964.700195
3/27/2013	5007
3/28/2013	4979.899902
4/2/2013	4995.5
4/3/2013	4966.399902
4/4/2013	4919.299805
4/5/2013	4899.200195
4/8/2013	4912.700195
4/9/2013	4980.200195
4/10/2013	4973.700195
4/11/2013	5010.299805
4/12/2013	5016
4/15/2013	4966.799805
4/16/2013	4944.100098
4/17/2013	4993.600098
4/18/2013	4911.299805
4/19/2013	4923
4/22/2013	4955.399902
4/23/2013	5002.600098
4/24/2013	5084.200195
4/26/2013	5082.700195
4/29/2013	5108.299805
4/30/2013	5168.600098
5/1/2013	5144
5/2/2013	5104.100098
5/3/2013	5105.399902
5/6/2013	5133.799805
5/7/2013	5122.700195
5/8/2013	5177.899902
5/9/2013	5180.600098
5/10/2013	5191.100098
5/13/2013	5194.799805
5/14/2013	5202.5
5/15/2013	5173.299805
5/16/2013	5144.200195
5/17/2013	5159.799805
5/20/2013	5185.399902
5/21/2013	5156.200195
5/22/2013	5142.100098
5/23/2013	5040.799805
5/24/2013	4964.299805
5/27/2013	4938.600098
5/28/2013	4950.600098
5/29/2013	4959.200195
5/30/2013	4917.100098
5/31/2013	4914
6/3/2013	4873.700195
6/4/2013	4886.700195
6/5/2013	4825.200195
6/6/2013	4771.799805
6/7/2013	4729.299805
6/11/2013	4748.899902
6/12/2013	4716.100098
6/13/2013	4684.899902
6/14/2013	4775.5
6/17/2013	4805
6/18/2013	4794.600098
6/19/2013	4841.799805
6/20/2013	4743.899902
6/21/2013	4723.799805
6/24/2013	4651.100098
6/25/2013	4633.5
6/26/2013	4707.799805
6/27/2013	4784.799805
6/28/2013	4775.399902
7/1/2013	4689.700195
7/2/2013	4810.299805
7/3/2013	4727.799805
7/4/2013	4781
7/5/2013	4826.399902
7/8/2013	4797.600098
7/9/2013	4866.5
7/10/2013	4885.399902
7/11/2013	4946.899902
7/12/2013	4957.5
7/15/2013	4965.600098
7/16/2013	4968.600098
7/17/2013	4966.5
7/18/2013	4976.899902
7/19/2013	4959.399902
7/22/2013	4988.899902
7/23/2013	5004.600098
7/24/2013	5021.799805
7/25/2013	5018.299805
7/26/2013	5023.799805
7/29/2013	5027.899902
7/30/2013	5026.299805
7/31/2013	5035.700195
8/1/2013	5047.100098
8/2/2013	5098.700195
8/5/2013	5093.799805
8/6/2013	5088
8/7/2013	4996.600098
8/8/2013	5047.100098
8/9/2013	5038.799805
8/12/2013	5094.100098
8/13/2013	5141.600098
8/14/2013	5141
8/15/2013	5136.700195
8/16/2013	5100.100098
8/19/2013	5102.299805
8/20/2013	5068.799805
8/21/2013	5090.299805
8/22/2013	5066.700195
8/23/2013	5115.200195
8/26/2013	5127.100098
8/27/2013	5130.799805
8/28/2013	5077.899902
8/29/2013	5083.100098
8/30/2013	5125.299805
9/2/2013	5178
9/3/2013	5188.899902
9/4/2013	5156.5
9/5/2013	5138.399902
9/6/2013	5144
9/9/2013	5179.399902
9/10/2013	5198.899902
9/11/2013	5230.600098
9/12/2013	5238.200195
9/13/2013	5214.700195
9/16/2013	5241.700195
9/17/2013	5245.200195
9/18/2013	5230.399902
9/19/2013	5288.600098
9/20/2013	5270.799805
9/23/2013	5245.799805
9/24/2013	5229.5
9/25/2013	5270.100098
9/26/2013	5288.200195
9/27/2013	5302.299805
9/30/2013	5217.700195
10/1/2013	5206.299805
10/2/2013	5214.899902
10/3/2013	5232
10/4/2013	5205.899902
10/7/2013	5160.600098
10/8/2013	5148.100098
10/9/2013	5151.600098
10/10/2013	5146.200195
10/11/2013	5228.799805
10/14/2013	5206.5
10/15/2013	5259.200195
10/16/2013	5264.399902
10/17/2013	5281.899902
10/18/2013	5321
10/21/2013	5351.5
10/22/2013	5371.200195
10/23/2013	5356.799805
10/24/2013	5373.700195
10/25/2013	5385.700195
10/28/2013	5437.299805
10/29/2013	5410.700195
10/30/2013	5425.399902
10/31/2013	5420.299805
11/1/2013	5406.5
11/4/2013	5384.200195
11/5/2013	5425.700195
11/6/2013	5426
11/7/2013	5415.399902
11/8/2013	5394.399902
11/11/2013	5380.799805
11/12/2013	5386.799805
11/13/2013	5317.5
11/14/2013	5352
11/15/2013	5396.200195
11/18/2013	5377.899902
11/19/2013	5347.799805
11/20/2013	5304.600098
11/21/2013	5284.299805
11/22/2013	5330.299805
11/25/2013	5346.100098
11/26/2013	5350.600098
11/27/2013	5324.899902
11/28/2013	5326.600098
11/29/2013	5314.299805
12/2/2013	5273.5
12/3/2013	5249.600098
12/4/2013	5267.5
12/5/2013	5196.899902
12/6/2013	5186
12/9/2013	5148.399902
12/10/2013	5146.200195
12/11/2013	5109.5
12/12/2013	5069.200195
12/13/2013	5101.5
12/16/2013	5093.100098
12/17/2013	5106.100098
12/18/2013	5099.299805
12/19/2013	5202
12/20/2013	5261.5
12/23/2013	5291.5
12/24/2013	5325.5
12/27/2013	5323.799805
12/30/2013	5358
12/31/2013	5353.100098
1/2/2014	5369.799805
1/3/2014	5351.799805
1/6/2014	5327.700195
1/7/2014	5318.799805
1/8/2014	5318.700195
1/9/2014	5327.5
1/10/2014	5316.299805
1/13/2014	5296.799805
1/14/2014	5219.799805
1/15/2014	5255.5
1/16/2014	5319.399902
1/17/2014	5316.399902
1/20/2014	5307.600098
1/21/2014	5342
1/22/2014	5331.299805
1/23/2014	5275.5
1/24/2014	5254.299805
1/28/2014	5188
1/29/2014	5240.600098
1/30/2014	5199.399902
1/31/2014	5205.100098
2/3/2014	5201.899902
2/4/2014	5114.100098
2/5/2014	5088.700195
2/6/2014	5147.399902
2/7/2014	5184.5
2/10/2014	5236.5
2/11/2014	5267.299805
2/12/2014	5319.799805
2/13/2014	5318.700195
2/14/2014	5366.899902
2/17/2014	5400.200195
2/18/2014	5402.200195
2/19/2014	5415.5
2/20/2014	5421.299805
2/21/2014	5449.399902
2/24/2014	5450.100098
2/25/2014	5444
2/26/2014	5447
2/27/2014	5421
2/28/2014	5415.399902
3/3/2014	5397.399902
3/4/2014	5411.700195
3/5/2014	5457.299805
3/6/2014	5459.700195
3/7/2014	5477
3/10/2014	5430.799805
3/11/2014	5429.299805
3/12/2014	5400.5
3/13/2014	5429.100098
3/14/2014	5347.100098
3/17/2014	5335.200195
3/18/2014	5360.200195
3/19/2014	5373
3/20/2014	5312.700195
3/21/2014	5354
3/24/2014	5362.100098
3/25/2014	5351
3/26/2014	5387.200195
3/27/2014	5359.700195
3/28/2014	5376.799805
3/31/2014	5403
4/1/2014	5394.899902
4/2/2014	5408.799805
4/3/2014	5415.700195
4/4/2014	5428.600098
4/7/2014	5416.100098
4/8/2014	5409.200195
4/9/2014	5460.299805
4/10/2014	5477.5
4/11/2014	5423.5
4/14/2014	5353.600098
4/15/2014	5380.299805
4/16/2014	5412.600098
4/17/2014	5444.799805
4/22/2014	5467.100098
4/23/2014	5502.200195
4/24/2014	5515.5
4/28/2014	5516.100098
4/29/2014	5466.899902
4/30/2014	5470.799805
5/1/2014	5430.399902
5/2/2014	5438.799805
5/5/2014	5443.399902
5/6/2014	5462.700195
5/7/2014	5419.100098
5/8/2014	5455.899902
5/9/2014	5442
5/12/2014	5429
5/13/2014	5475.399902
5/14/2014	5475.899902
5/15/2014	5490.200195
5/16/2014	5458.899902
5/19/2014	5390.299805
5/20/2014	5401.700195
5/21/2014	5403.899902
5/22/2014	5458.100098
5/23/2014	5470.299805
5/26/2014	5490.399902
5/27/2014	5490.799805
5/28/2014	5506.700195
5/29/2014	5499.200195
5/30/2014	5473.799805
6/2/2014	5499.200195
6/3/2014	5460.5
6/4/2014	5426.799805
6/5/2014	5419.700195
6/6/2014	5443.5
6/10/2014	5448.5
6/11/2014	5432.5
6/12/2014	5407.899902
6/13/2014	5383.700195
6/16/2014	5390.600098
6/17/2014	5380.700195
6/18/2014	5363.899902
6/19/2014	5446.399902
6/20/2014	5401.600098
6/23/2014	5432.700195
6/24/2014	5415.100098
6/25/2014	5386.799805
6/26/2014	5446.799805
6/27/2014	5429.100098
6/30/2014	5382
7/1/2014	5366.5
7/2/2014	5441.700195
7/3/2014	5479.5
7/4/2014	5511.799805
7/7/2014	5506.299805
7/8/2014	5498.5
7/9/2014	5442.200195
7/10/2014	5454.299805
7/11/2014	5474.600098
7/14/2014	5495.799805
7/15/2014	5495.700195
7/16/2014	5504.5
7/17/2014	5509.899902
7/18/2014	5519.200195
7/21/2014	5528.700195
7/22/2014	5534
7/23/2014	5567
7/24/2014	5576.799805
7/25/2014	5574.200195
7/28/2014	5569.899902
7/29/2014	5580.600098
7/30/2014	5615.100098
7/31/2014	5623.100098
8/1/2014	5547.600098
8/4/2014	5533.299805
8/5/2014	5511.5
8/6/2014	5504
8/7/2014	5500.700195
8/8/2014	5429.600098
8/11/2014	5449.399902
8/12/2014	5523.100098
8/13/2014	5507.899902
8/14/2014	5542.899902
8/15/2014	5559.600098
8/18/2014	5580.600098
8/19/2014	5618.399902
8/20/2014	5629.200195
8/21/2014	5634
8/22/2014	5640.5
8/25/2014	5632.799805
8/26/2014	5634.5
8/27/2014	5648.899902
8/28/2014	5621.299805
8/29/2014	5624.600098
9/1/2014	5629.299805
9/2/2014	5656.899902
9/3/2014	5654.600098
9/4/2014	5632.100098
9/5/2014	5598.899902
9/8/2014	5578.899902
9/9/2014	5608.200195
9/10/2014	5574.399902
9/11/2014	5546.899902
9/12/2014	5532.299805
9/15/2014	5475.399902
9/16/2014	5446.200195
9/17/2014	5411.399902
9/18/2014	5419
9/19/2014	5437.299805
9/22/2014	5368.200195
9/23/2014	5415.899902
9/24/2014	5375.899902
9/25/2014	5382.399902
9/26/2014	5316.600098
9/29/2014	5269.600098
9/30/2014	5296.799805
10/1/2014	5334.5
10/2/2014	5298.5
10/3/2014	5315.399902
10/6/2014	5292.600098
10/7/2014	5284.799805
10/8/2014	5241.600098
10/9/2014	5293.299805
10/10/2014	5185.700195
10/13/2014	5153.100098
10/14/2014	5204
10/15/2014	5238
10/16/2014	5244.299805
10/17/2014	5260.100098
10/20/2014	5307.299805
10/21/2014	5312.5
10/22/2014	5373.299805
10/23/2014	5369.899902
10/24/2014	5399.299805
10/27/2014	5442
10/28/2014	5434
10/29/2014	5431.100098
10/30/2014	5457.100098
10/31/2014	5505
11/3/2014	5485
11/4/2014	5498.200195
11/5/2014	5492.799805
11/6/2014	5479.200195
11/7/2014	5522.100098
11/10/2014	5501.399902
11/11/2014	5494
11/12/2014	5443
11/13/2014	5423.5
11/14/2014	5433.799805
11/17/2014	5396.600098
11/18/2014	5383.100098
11/19/2014	5352.5
11/20/2014	5302.5
11/21/2014	5292.100098
11/24/2014	5349
11/25/2014	5320.899902
11/26/2014	5380.299805
11/27/2014	5379.399902
11/28/2014	5298.100098
12/1/2014	5190.700195
12/2/2014	5260
12/3/2014	5301.200195
12/4/2014	5345.399902
12/5/2014	5313.600098
12/8/2014	5315.600098
12/9/2014	5258.299805
12/10/2014	5237.100098
12/11/2014	5207.399902
12/12/2014	5196.899902
12/15/2014	5164.600098
12/16/2014	5131
12/17/2014	5140.600098
12/18/2014	5189.700195
12/19/2014	5312.700195
12/22/2014	5414.100098
12/23/2014	5356.399902
12/24/2014	5369.5
12/29/2014	5447
12/30/2014	5392.299805
12/31/2014	5388.600098
1/2/2015	5415
1/5/2015	5429.5
1/6/2015	5346.200195
1/7/2015	5334.5
1/8/2015	5359.399902
1/9/2015	5440.100098
1/12/2015	5399.5
1/13/2015	5382.100098
1/14/2015	5332.200195
1/15/2015	5310.600098
1/16/2015	5278.799805
1/19/2015	5289
1/20/2015	5286.799805
1/21/2015	5367.399902
1/22/2015	5390.5
1/23/2015	5468.200195
1/26/2015	5468.200195
1/27/2015	5511.5
1/28/2015	5516.600098
1/29/2015	5532.200195
1/30/2015	5551.600098
2/2/2015	5586.5
2/3/2015	5666.200195
2/4/2015	5733.700195
2/5/2015	5765.5
2/6/2015	5774.700195
2/9/2015	5770.100098
2/10/2015	5757.399902
2/11/2015	5731.700195
2/12/2015	5707.700195
2/13/2015	5835.5
2/16/2015	5849.5
2/17/2015	5822.299805
2/18/2015	5877.899902
2/19/2015	5869.799805
2/20/2015	5845.600098
2/23/2015	5872.399902
2/24/2015	5890
2/25/2015	5908.600098
2/26/2015	5877.899902
2/27/2015	5898.5
3/2/2015	5926.299805
3/3/2015	5902.899902
3/4/2015	5871.5
3/5/2015	5873.700195
3/6/2015	5868.600098
3/9/2015	5793
3/10/2015	5794.299805
3/11/2015	5763.299805
3/12/2015	5816
3/13/2015	5788
3/16/2015	5769.700195
3/17/2015	5811
3/18/2015	5808
3/19/2015	5912.5
3/20/2015	5936.299805
3/23/2015	5921
3/24/2015	5934.5
3/25/2015	5937.100098
3/26/2015	5849.700195
3/27/2015	5888.899902
3/30/2015	5816.299805
3/31/2015	5861.899902
4/1/2015	5832.899902
4/2/2015	5869.700195
4/7/2015	5893.200195
4/8/2015	5928.299805
4/9/2015	5901.5
4/10/2015	5935.399902
4/13/2015	5928.100098
4/14/2015	5916.200195
4/15/2015	5877.299805
4/16/2015	5917.600098
4/17/2015	5851.5
4/20/2015	5806.799805
4/21/2015	5844
4/22/2015	5812.799805
4/23/2015	5820.299805
4/24/2015	5906.799805
4/27/2015	5954.799805
4/28/2015	5921.5
4/29/2015	5818.200195
4/30/2015	5773.700195
5/1/2015	5798.799805
5/4/2015	5815.899902
5/5/2015	5816.200195
5/6/2015	5690.899902
5/7/2015	5644.799805
5/8/2015	5635.399902
5/11/2015	5627.600098
5/12/2015	5673.100098
5/13/2015	5710.799805
5/14/2015	5696.600098
5/15/2015	5730
5/18/2015	5660
5/19/2015	5619.399902
5/20/2015	5614
5/21/2015	5663.600098
5/22/2015	5668.200195
5/25/2015	5719.899902
5/26/2015	5770.399902
5/27/2015	5724.200195
5/28/2015	5714.600098
5/29/2015	5774.899902
6/1/2015	5734
6/2/2015	5639.899902
6/3/2015	5588.299805
6/4/2015	5511.299805
6/5/2015	5506.5
6/9/2015	5479.700195
6/10/2015	5486
6/11/2015	5562.600098
6/12/2015	5552.100098
6/15/2015	5541.5
6/16/2015	5535.200195
6/17/2015	5590.299805
6/18/2015	5522.700195
6/19/2015	5591.5
6/22/2015	5603.100098
6/23/2015	5671.399902
6/24/2015	5672.700195
6/25/2015	5619.899902
6/26/2015	5536.100098
6/29/2015	5413.100098
6/30/2015	5451.200195
7/1/2015	5506
7/2/2015	5587.899902
7/3/2015	5528
7/6/2015	5463.299805
7/7/2015	5555.5
7/8/2015	5456.5
7/9/2015	5472.799805
7/10/2015	5478.100098
7/13/2015	5460.399902
7/14/2015	5561.899902
7/15/2015	5609.700195
7/16/2015	5649.799805
7/17/2015	5652.5
7/20/2015	5669
7/21/2015	5688.5
7/22/2015	5603.5
7/23/2015	5581.299805
7/24/2015	5556.799805
7/27/2015	5579.200195
7/28/2015	5571
7/29/2015	5609.600098
7/30/2015	5653.100098
7/31/2015	5681.700195
8/3/2015	5664.299805
8/4/2015	5681.899902
8/5/2015	5659.5
8/6/2015	5600.100098
8/7/2015	5472.299805
8/10/2015	5504.899902
8/11/2015	5473.100098
8/12/2015	5383.5
8/13/2015	5389
8/14/2015	5360
8/17/2015	5368.600098
8/18/2015	5309.399902
8/19/2015	5379.799805
8/20/2015	5295.5
8/21/2015	5224.799805
8/24/2015	5014.200195
8/25/2015	5143.799805
8/26/2015	5178.899902
8/27/2015	5242.600098
8/28/2015	5274.700195
8/31/2015	5222.100098
9/1/2015	5117.100098
9/2/2015	5119.399902
9/3/2015	5048.700195
9/4/2015	5060.799805
9/7/2015	5051
9/8/2015	5133.5
9/9/2015	5236.899902
9/10/2015	5117
9/11/2015	5096.299805
9/14/2015	5120.5
9/15/2015	5046.600098
9/16/2015	5123.600098
9/17/2015	5171.200195
9/18/2015	5194.299805
9/21/2015	5096.399902
9/22/2015	5130.799805
9/23/2015	5032.5
9/24/2015	5102.299805
9/25/2015	5076.700195
9/28/2015	5145.100098
9/29/2015	4958.100098
9/30/2015	5058.600098
10/1/2015	5144.100098
10/2/2015	5089.200195
10/5/2015	5184.100098
10/6/2015	5199
10/7/2015	5228.399902
10/8/2015	5241.399902
10/9/2015	5309.200195
10/12/2015	5267.399902
10/13/2015	5234.600098
10/14/2015	5230.399902
10/15/2015	5265.600098
10/16/2015	5303.700195
10/19/2015	5304.600098
10/20/2015	5271.600098
10/21/2015	5286.5
10/22/2015	5299.600098
10/23/2015	5388.100098
10/26/2015	5386.299805
10/27/2015	5384.600098
10/28/2015	5374.399902
10/29/2015	5310.200195
10/30/2015	5288.600098
11/2/2015	5221.299805
11/3/2015	5291.200195
11/4/2015	5294.799805
11/5/2015	5247.899902
11/6/2015	5269.700195
11/9/2015	5180.299805
11/10/2015	5157.700195
11/11/2015	5181.100098
11/12/2015	5182.200195
11/13/2015	5111.799805
11/16/2015	5064.5
11/17/2015	5174.299805
11/18/2015	5189.100098
11/19/2015	5293.299805
11/20/2015	5305.5
11/23/2015	5326.5
11/24/2015	5277
11/25/2015	5245.200195
11/26/2015	5259.700195
11/27/2015	5251.399902
11/30/2015	5218.200195
12/1/2015	5312.600098
12/2/2015	5304.700195
12/3/2015	5276.700195
12/4/2015	5201.5
12/7/2015	5205.899902
12/8/2015	5158
12/9/2015	5129.899902
12/10/2015	5087.5
12/11/2015	5078.600098
12/14/2015	4981.899902
12/15/2015	4963.899902
12/16/2015	5078.700195
12/17/2015	5150.600098
12/18/2015	5156.5
12/21/2015	5157.799805
12/22/2015	5167.700195
12/23/2015	5193.5
12/24/2015	5256.100098
12/29/2015	5315.600098
12/30/2015	5366.399902
12/31/2015	5344.600098
1/4/2016	5322.799805
1/5/2016	5239.200195
1/6/2016	5178
1/7/2016	5068.799805
