# Supplementary material for: Improving forecasting accuracy for stock market data using EMD-HW bagging
Source: PLoS One. 2018 Jul 17;13(7):e0199582. doi: 10.1371/journal.pone.0199582 (PMC6049912; doi:10.1371/journal.pone.0199582)
Supplement: S2 Fig — (CSV) [file pone.0199582.s002.csv]

Date	Close
2/8/2010	3607.27002
2/9/2010	3612.76001
2/10/2010	3635.610107
2/11/2010	3616.75
2/12/2010	3599.070068
2/15/2010	3609.219971
2/16/2010	3669.040039
2/17/2010	3725.209961
2/18/2010	3747.830078
2/19/2010	3769.540039
2/22/2010	3756.699951
2/23/2010	3707.060059
2/24/2010	3715.679932
2/25/2010	3640.77002
2/26/2010	3708.800049
3/1/2010	3769.540039
3/2/2010	3811.919922
3/3/2010	3842.52002
3/4/2010	3828.409912
3/5/2010	3910.419922
3/8/2010	3903.540039
3/9/2010	3910.01001
3/10/2010	3943.550049
3/11/2010	3928.949951
3/12/2010	3927.399902
3/15/2010	3890.909912
3/16/2010	3938.949951
3/17/2010	3957.889893
3/18/2010	3938.179932
3/19/2010	3925.439941
3/22/2010	3928
3/23/2010	3952.550049
3/24/2010	3949.810059
3/25/2010	4000.47998
3/26/2010	3988.929932
3/29/2010	4000.659912
3/30/2010	3987.409912
3/31/2010	3974.01001
4/1/2010	4034.22998
4/6/2010	4053.939941
4/7/2010	4026.969971
4/8/2010	3978.459961
4/9/2010	4050.540039
4/12/2010	4050.5
4/13/2010	4031.98999
4/14/2010	4057.699951
4/15/2010	4065.649902
4/16/2010	3986.629883
4/19/2010	3970.469971
4/20/2010	4026.649902
4/21/2010	3977.669922
4/22/2010	3924.649902
4/23/2010	3951.300049
4/26/2010	3997.389893
4/27/2010	3844.600098
4/28/2010	3787
4/29/2010	3840.620117
4/30/2010	3816.98999
5/3/2010	3828.459961
5/4/2010	3689.290039
5/5/2010	3636.030029
5/6/2010	3556.110107
5/7/2010	3392.590088
5/10/2010	3720.290039
5/11/2010	3693.199951
5/12/2010	3733.870117
5/13/2010	3731.540039
5/14/2010	3560.360107
5/17/2010	3543.550049
5/18/2010	3617.320068
5/19/2010	3511.669922
5/20/2010	3432.52002
5/21/2010	3430.73999
5/24/2010	3430.929932
5/25/2010	3331.290039
5/26/2010	3408.590088
5/27/2010	3525.310059
5/28/2010	3515.060059
5/31/2010	3507.560059
6/1/2010	3503.080078
6/2/2010	3501.5
6/3/2010	3557.340088
6/4/2010	3455.610107
6/7/2010	3413.719971
6/8/2010	3380.360107
6/9/2010	3446.77002
6/10/2010	3516.639893
6/11/2010	3555.52002
6/14/2010	3626.040039
6/15/2010	3661.51001
6/16/2010	3675.929932
6/17/2010	3683.080078
6/18/2010	3687.209961
6/21/2010	3736.149902
6/22/2010	3705.320068
6/23/2010	3641.790039
6/24/2010	3555.360107
6/25/2010	3519.72998
6/28/2010	3576.449951
6/29/2010	3432.98999
6/30/2010	3442.889893
7/1/2010	3339.899902
7/2/2010	3348.370117
7/5/2010	3332.459961
7/6/2010	3423.360107
7/7/2010	3483.439941
7/8/2010	3538.25
7/9/2010	3554.47998
7/12/2010	3567.659912
7/13/2010	3637.76001
7/14/2010	3632.97998
7/15/2010	3581.820068
7/16/2010	3500.159912
7/19/2010	3486.330078
7/20/2010	3468.02002
7/21/2010	3493.919922
7/22/2010	3600.570068
7/23/2010	3607.050049
7/26/2010	3636.179932
7/27/2010	3666.399902
7/28/2010	3670.360107
7/29/2010	3651.909912
7/30/2010	3643.139893
8/2/2010	3752.030029
8/3/2010	3747.51001
8/4/2010	3760.719971
8/5/2010	3764.189941
8/6/2010	3716.050049
8/9/2010	3777.370117
8/10/2010	3730.580078
8/11/2010	3628.290039
8/12/2010	3621.070068
8/13/2010	3610.909912
8/16/2010	3597.600098
8/17/2010	3663.129883
8/18/2010	3647.929932
8/19/2010	3572.399902
8/20/2010	3526.120117
8/23/2010	3553.22998
8/24/2010	3491.110107
8/25/2010	3450.189941
8/26/2010	3475.030029
8/27/2010	3507.439941
8/30/2010	3487.01001
8/31/2010	3490.790039
9/1/2010	3623.840088
9/2/2010	3631.429932
9/3/2010	3672.199951
9/6/2010	3684.72998
9/7/2010	3643.810059
9/8/2010	3677.209961
9/9/2010	3722.149902
9/10/2010	3725.820068
9/13/2010	3767.149902
9/14/2010	3774.399902
9/15/2010	3755.639893
9/16/2010	3736.300049
9/17/2010	3722.02002
9/20/2010	3788.01001
9/21/2010	3784.399902
9/22/2010	3735.050049
9/23/2010	3710.610107
9/24/2010	3782.47998
9/27/2010	3766.159912
9/28/2010	3762.350098
9/29/2010	3737.120117
9/30/2010	3715.179932
10/1/2010	3692.090088
10/4/2010	3649.810059
10/5/2010	3731.929932
10/6/2010	3764.909912
10/7/2010	3770.469971
10/8/2010	3763.179932
10/11/2010	3768.48999
10/12/2010	3748.860107
10/13/2010	3828.340088
10/14/2010	3819.169922
10/15/2010	3827.370117
10/18/2010	3834.5
10/19/2010	3807.169922
10/20/2010	3828.149902
10/21/2010	3878.27002
10/22/2010	3868.540039
10/25/2010	3870
10/26/2010	3852.659912
10/27/2010	3815.77002
10/28/2010	3834.840088
10/29/2010	3833.5
11/1/2010	3841.110107
11/2/2010	3865.719971
11/3/2010	3842.939941
11/4/2010	3916.780029
11/5/2010	3916.72998
11/8/2010	3913.699951
11/9/2010	3945.709961
11/10/2010	3888.449951
11/11/2010	3867.350098
11/12/2010	3831.120117
11/15/2010	3864.23999
11/16/2010	3762.469971
11/17/2010	3792.350098
11/18/2010	3867.969971
11/19/2010	3860.159912
11/22/2010	3818.889893
11/23/2010	3724.419922
11/24/2010	3747.610107
11/25/2010	3760.419922
11/26/2010	3728.649902
11/29/2010	3636.959961
11/30/2010	3610.439941
12/1/2010	3669.290039
12/2/2010	3747.040039
12/3/2010	3750.550049
12/6/2010	3749.22998
12/7/2010	3810.5
12/8/2010	3831.97998
12/9/2010	3858.050049
12/10/2010	3857.350098
12/13/2010	3892.439941
12/14/2010	3902.870117
12/15/2010	3880.189941
12/16/2010	3888.360107
12/17/2010	3867.350098
12/20/2010	3885.080078
12/21/2010	3927.48999
12/22/2010	3919.709961
12/23/2010	3911.320068
12/24/2010	3900.389893
12/27/2010	3862.189941
12/28/2010	3858.719971
12/29/2010	3890.649902
12/30/2010	3850.76001
12/31/2010	3804.780029
1/3/2011	3900.860107
1/4/2011	3916.030029
1/5/2011	3904.610107
1/6/2011	3904.419922
1/7/2011	3865.580078
1/10/2011	3802.030029
1/11/2011	3861.919922
1/12/2011	3945.070068
1/13/2011	3974.830078
1/14/2011	3983.280029
1/17/2011	3975.409912
1/18/2011	4012.679932
1/19/2011	3976.709961
1/20/2011	3964.840088
1/21/2011	4017.449951
1/24/2011	4033.209961
1/25/2011	4019.620117
1/26/2011	4049.070068
1/27/2011	4059.570068
1/28/2011	4002.320068
1/31/2011	4005.5
2/1/2011	4072.620117
2/2/2011	4066.530029
2/3/2011	4036.590088
2/4/2011	4047.209961
2/7/2011	4090.800049
2/8/2011	4108.27002
2/9/2011	4090.73999
2/10/2011	4095.139893
2/11/2011	4101.310059
2/14/2011	4096.620117
2/15/2011	4110.339844
2/16/2011	4151.259766
2/17/2011	4152.310059
2/18/2011	4157.140137
2/21/2011	4097.410156
2/22/2011	4050.27002
2/23/2011	4013.120117
2/24/2011	4009.639893
2/25/2011	4070.379883
2/28/2011	4110.350098
3/1/2011	4067.149902
3/2/2011	4034.320068
3/3/2011	4060.76001
3/4/2011	4020.209961
3/7/2011	3990.409912
3/8/2011	4015.909912
3/9/2011	3993.810059
3/10/2011	3963.98999
3/11/2011	3928.679932
3/14/2011	3878.040039
3/15/2011	3780.850098
3/16/2011	3696.560059
3/17/2011	3786.209961
3/18/2011	3810.219971
3/21/2011	3904.449951
3/22/2011	3892.709961
3/23/2011	3913.72998
3/24/2011	3968.840088
3/25/2011	3972.379883
3/28/2011	3976.949951
3/29/2011	3987.800049
3/30/2011	4024.439941
3/31/2011	3989.179932
4/1/2011	4054.76001
4/4/2011	4042.919922
4/5/2011	4041.73999
4/6/2011	4048.159912
4/7/2011	4028.300049
4/8/2011	4061.909912
4/11/2011	4038.699951
4/12/2011	3976.600098
4/13/2011	4006.22998
4/14/2011	3970.389893
4/15/2011	3974.47998
4/18/2011	3881.23999
4/19/2011	3908.580078
4/20/2011	4004.620117
4/21/2011	4021.879883
4/26/2011	4045.290039
4/27/2011	4067.719971
4/28/2011	4104.899902
4/29/2011	4106.919922
5/2/2011	4108.77002
5/3/2011	4096.839844
5/4/2011	4043.129883
5/5/2011	4004.870117
5/6/2011	4058.01001
5/9/2011	4007.26001
5/10/2011	4052.51001
5/11/2011	4058.080078
5/12/2011	4023.290039
5/13/2011	4018.850098
5/16/2011	3989.820068
5/17/2011	3941.580078
5/18/2011	3978
5/19/2011	4027.73999
5/20/2011	3990.850098
5/23/2011	3906.97998
5/24/2011	3916.879883
5/25/2011	3928.98999
5/26/2011	3917.219971
5/27/2011	3950.97998
5/30/2011	3942.530029
5/31/2011	4006.939941
6/1/2011	3964.810059
6/2/2011	3889.870117
6/3/2011	3890.679932
6/6/2011	3863.399902
6/7/2011	3871.919922
6/8/2011	3837.97998
6/9/2011	3878.649902
6/10/2011	3805.090088
6/13/2011	3807.610107
6/14/2011	3864.580078
6/15/2011	3806.850098
6/16/2011	3792.310059
6/17/2011	3823.73999
6/20/2011	3799.659912
6/21/2011	3877.070068
6/22/2011	3871.370117
6/23/2011	3787.790039
6/24/2011	3784.800049
6/27/2011	3796.550049
6/28/2011	3851.889893
6/29/2011	3924.22998
6/30/2011	3982.209961
7/1/2011	4007.350098
7/4/2011	4003.110107
7/5/2011	3978.830078
7/6/2011	3961.340088
7/7/2011	3979.959961
7/8/2011	3913.550049
7/11/2011	3807.51001
7/12/2011	3774.120117
7/13/2011	3793.27002
7/14/2011	3751.22998
7/15/2011	3726.590088
7/18/2011	3650.709961
7/19/2011	3694.949951
7/20/2011	3754.600098
7/21/2011	3816.75
7/22/2011	3842.699951
7/25/2011	3812.969971
7/26/2011	3787.879883
7/27/2011	3734.070068
7/28/2011	3712.659912
7/29/2011	3672.77002
8/1/2011	3588.050049
8/2/2011	3522.790039
8/3/2011	3454.939941
8/4/2011	3320.350098
8/5/2011	3278.560059
8/8/2011	3125.189941
8/9/2011	3176.189941
8/10/2011	3002.98999
8/11/2011	3089.659912
8/12/2011	3213.879883
8/15/2011	3239.060059
8/16/2011	3230.899902
8/17/2011	3254.340088
8/18/2011	3076.040039
8/19/2011	3016.98999
8/22/2011	3051.360107
8/23/2011	3084.370117
8/24/2011	3139.550049
8/25/2011	3119
8/26/2011	3087.639893
8/29/2011	3154.199951
8/30/2011	3159.73999
8/31/2011	3256.76001
9/1/2011	3265.830078
9/2/2011	3148.530029
9/5/2011	2999.540039
9/6/2011	2965.639893
9/7/2011	3073.179932
9/8/2011	3085.830078
9/9/2011	2974.590088
9/12/2011	2854.810059
9/13/2011	2894.929932
9/14/2011	2949.139893
9/15/2011	3045.620117
9/16/2011	3031.080078
9/19/2011	2940
9/20/2011	2984.050049
9/21/2011	2935.820068
9/22/2011	2781.679932
9/23/2011	2810.110107
9/26/2011	2859.340088
9/27/2011	3023.379883
9/28/2011	2995.620117
9/29/2011	3027.649902
9/30/2011	2981.959961
10/3/2011	2926.830078
10/4/2011	2850.550049
10/5/2011	2973.899902
10/6/2011	3075.370117
10/7/2011	3095.560059
10/10/2011	3161.469971
10/11/2011	3153.52002
10/12/2011	3229.76001
10/13/2011	3186.939941
10/14/2011	3217.889893
10/17/2011	3166.060059
10/18/2011	3141.100098
10/19/2011	3157.340088
10/20/2011	3084.070068
10/21/2011	3171.340088
10/24/2011	3220.459961
10/25/2011	3174.290039
10/26/2011	3169.620117
10/27/2011	3368.620117
10/28/2011	3348.629883
10/31/2011	3242.840088
11/1/2011	3068.330078
11/2/2011	3110.590088
11/3/2011	3195.469971
11/4/2011	3123.550049
11/7/2011	3103.600098
11/8/2011	3143.300049
11/9/2011	3075.159912
11/10/2011	3064.840088
11/11/2011	3149.379883
11/14/2011	3108.949951
11/15/2011	3049.129883
11/16/2011	3064.899902
11/17/2011	3010.290039
11/18/2011	2997.01001
11/21/2011	2894.939941
11/22/2011	2870.679932
11/23/2011	2822.429932
11/24/2011	2822.25
11/25/2011	2856.969971
11/28/2011	3012.929932
11/29/2011	3026.76001
11/30/2011	3154.620117
12/1/2011	3129.949951
12/2/2011	3164.949951
12/5/2011	3201.280029
12/6/2011	3179.629883
12/7/2011	3175.97998
12/8/2011	3095.48999
12/9/2011	3172.350098
12/12/2011	3089.590088
12/13/2011	3078.719971
12/14/2011	2976.169922
12/15/2011	2998.72998
12/16/2011	2972.300049
12/19/2011	2974.199951
12/20/2011	3055.389893
12/21/2011	3030.469971
12/22/2011	3071.800049
12/23/2011	3102.090088
12/27/2011	3103.110107
12/28/2011	3071.080078
12/29/2011	3127.560059
12/30/2011	3159.810059
1/2/2012	3222.300049
1/3/2012	3245.399902
1/4/2012	3193.649902
1/5/2012	3144.909912
1/6/2012	3137.360107
1/9/2012	3127.689941
1/10/2012	3210.790039
1/11/2012	3204.830078
1/12/2012	3199.97998
1/13/2012	3196.48999
1/16/2012	3225
1/17/2012	3269.98999
1/18/2012	3264.929932
1/19/2012	3328.939941
1/20/2012	3321.5
1/23/2012	3338.419922
1/24/2012	3322.649902
1/25/2012	3312.47998
1/26/2012	3363.22998
1/27/2012	3318.76001
1/30/2012	3265.639893
1/31/2012	3298.550049
2/1/2012	3367.459961
2/2/2012	3376.659912
2/3/2012	3427.919922
2/6/2012	3405.27002
2/7/2012	3411.540039
2/8/2012	3410
2/9/2012	3424.709961
2/10/2012	3373.139893
2/13/2012	3384.550049
2/14/2012	3375.639893
2/15/2012	3390.350098
2/16/2012	3393.25
2/17/2012	3439.620117
2/20/2012	3472.540039
2/21/2012	3465.23999
2/22/2012	3447.370117
2/23/2012	3447.310059
2/24/2012	3467.030029
2/27/2012	3441.449951
2/28/2012	3453.98999
2/29/2012	3452.449951
3/1/2012	3499.72998
3/2/2012	3501.169922
3/5/2012	3487.540039
3/6/2012	3362.560059
3/7/2012	3392.330078
3/8/2012	3478.360107
3/9/2012	3487.47998
3/12/2012	3490.060059
3/13/2012	3550.159912
3/14/2012	3564.51001
3/15/2012	3580.209961
3/16/2012	3594.830078
3/19/2012	3577.879883
3/20/2012	3530.830078
3/21/2012	3527.370117
3/22/2012	3472.459961
3/23/2012	3476.179932
3/26/2012	3501.97998
3/27/2012	3469.590088
3/28/2012	3430.149902
3/29/2012	3381.120117
3/30/2012	3423.810059
4/2/2012	3462.909912
4/3/2012	3406.780029
4/4/2012	3313.469971
4/5/2012	3319.810059
4/10/2012	3217.600098
4/11/2012	3237.689941
4/12/2012	3269.790039
4/13/2012	3189.090088
4/16/2012	3205.280029
4/17/2012	3292.51001
4/18/2012	3240.290039
4/19/2012	3174.02002
4/20/2012	3188.580078
4/23/2012	3098.370117
4/24/2012	3169.320068
4/25/2012	3233.459961
4/26/2012	3229.320068
4/27/2012	3266.27002
4/30/2012	3212.800049
5/2/2012	3226.330078
5/3/2012	3223.360107
5/4/2012	3161.969971
5/7/2012	3214.219971
5/8/2012	3124.800049
5/9/2012	3118.649902
5/10/2012	3130.169922
5/11/2012	3129.77002
5/14/2012	3057.98999
5/15/2012	3039.27002
5/16/2012	3048.669922
5/17/2012	3011.98999
5/18/2012	3008
5/21/2012	3027.149902
5/22/2012	3084.090088
5/23/2012	3003.27002
5/24/2012	3038.25
5/25/2012	3047.939941
5/28/2012	3042.969971
5/29/2012	3084.699951
5/30/2012	3015.580078
5/31/2012	3017.01001
6/1/2012	2950.469971
6/4/2012	2954.48999
6/5/2012	2986.100098
6/6/2012	3058.439941
6/7/2012	3071.159912
6/8/2012	3051.689941
6/11/2012	3042.76001
6/12/2012	3046.909912
6/13/2012	3030.040039
6/14/2012	3032.449951
6/15/2012	3087.620117
6/18/2012	3066.189941
6/19/2012	3117.919922
6/20/2012	3126.52002
6/21/2012	3114.219971
6/22/2012	3090.899902
6/25/2012	3021.639893
6/26/2012	3012.709961
6/27/2012	3063.120117
6/28/2012	3051.679932
6/29/2012	3196.649902
7/2/2012	3240.199951
7/3/2012	3271.199951
7/4/2012	3267.75
7/5/2012	3229.360107
7/6/2012	3168.790039
7/9/2012	3156.800049
7/10/2012	3175.409912
7/11/2012	3157.25
7/12/2012	3135.179932
7/13/2012	3180.810059
7/16/2012	3179.899902
7/17/2012	3176.969971
7/18/2012	3235.399902
7/19/2012	3263.639893
7/20/2012	3193.889893
7/23/2012	3101.530029
7/24/2012	3074.679932
7/25/2012	3081.73999
7/26/2012	3207.120117
7/27/2012	3280.189941
7/30/2012	3320.709961
7/31/2012	3291.659912
8/1/2012	3321.560059
8/2/2012	3232.459961
8/3/2012	3374.189941
8/6/2012	3401.560059
8/7/2012	3453.280029
8/8/2012	3438.26001
8/9/2012	3456.709961
8/10/2012	3435.620117
8/13/2012	3426.409912
8/14/2012	3450.27002
8/15/2012	3449.199951
8/16/2012	3480.48999
8/17/2012	3488.379883
8/20/2012	3480.580078
8/21/2012	3513.280029
8/22/2012	3461.649902
8/23/2012	3432.560059
8/24/2012	3433.209961
8/27/2012	3462.830078
8/28/2012	3431.550049
8/29/2012	3413.889893
8/30/2012	3379.110107
8/31/2012	3413.070068
9/3/2012	3453.709961
9/4/2012	3399.040039
9/5/2012	3405.790039
9/6/2012	3509.879883
9/7/2012	3519.050049
9/10/2012	3506.050049
9/11/2012	3537.300049
9/12/2012	3543.790039
9/13/2012	3502.090088
9/14/2012	3581.580078
9/17/2012	3553.689941
9/18/2012	3512.689941
9/19/2012	3531.820068
9/20/2012	3509.919922
9/21/2012	3530.719971
9/24/2012	3497.219971
9/25/2012	3513.810059
9/26/2012	3414.840088
9/27/2012	3439.320068
9/28/2012	3354.820068
10/1/2012	3434.97998
10/2/2012	3414.22998
10/3/2012	3406.02002
10/4/2012	3401.199951
10/5/2012	3457.040039
10/8/2012	3406.530029
10/9/2012	3382.780029
10/10/2012	3365.870117
10/11/2012	3413.719971
10/12/2012	3389.080078
10/15/2012	3420.280029
10/16/2012	3500.939941
10/17/2012	3527.5
10/18/2012	3535.179932
10/19/2012	3504.560059
10/22/2012	3483.25
10/23/2012	3406.5
10/24/2012	3426.48999
10/25/2012	3411.530029
10/26/2012	3435.090088
10/29/2012	3408.889893
10/30/2012	3459.439941
10/31/2012	3429.27002
11/1/2012	3475.399902
11/2/2012	3492.459961
11/5/2012	3448.5
11/6/2012	3478.659912
11/7/2012	3409.590088
11/8/2012	3407.679932
11/9/2012	3423.570068
11/12/2012	3411.649902
11/13/2012	3430.600098
11/14/2012	3400.02002
11/15/2012	3382.399902
11/16/2012	3341.52002
11/19/2012	3439.580078
11/20/2012	3462.060059
11/21/2012	3477.360107
11/22/2012	3498.219971
11/23/2012	3528.800049
11/26/2012	3500.939941
11/27/2012	3502.129883
11/28/2012	3515.189941
11/29/2012	3568.879883
11/30/2012	3557.280029
12/3/2012	3566.590088
12/4/2012	3580.47998
12/5/2012	3590.5
12/6/2012	3601.649902
12/7/2012	3605.610107
12/10/2012	3612.100098
12/11/2012	3646.149902
12/12/2012	3646.659912
12/13/2012	3643.129883
12/14/2012	3643.280029
12/17/2012	3638.100098
12/18/2012	3648.629883
12/19/2012	3664.590088
12/20/2012	3666.72998
12/21/2012	3661.399902
12/24/2012	3652.610107
12/27/2012	3674.26001
12/28/2012	3620.25
12/31/2012	3641.070068
1/2/2013	3733.929932
1/3/2013	3721.169922
1/4/2013	3730.02002
1/7/2013	3704.639893
1/8/2013	3705.879883
1/9/2013	3717.449951
1/10/2013	3703.120117
1/11/2013	3706.02002
1/14/2013	3708.25
1/15/2013	3697.350098
1/16/2013	3708.48999
1/17/2013	3744.110107
1/18/2013	3741.580078
1/21/2013	3763.030029
1/22/2013	3741.01001
1/23/2013	3726.169922
1/24/2013	3752.169922
1/25/2013	3778.159912
1/28/2013	3780.889893
1/29/2013	3785.820068
1/30/2013	3765.52002
1/31/2013	3732.600098
2/1/2013	3773.530029
2/4/2013	3659.909912
2/5/2013	3694.699951
2/6/2013	3642.899902
2/7/2013	3601.050049
2/8/2013	3649.5
2/11/2013	3650.580078
2/12/2013	3686.580078
2/13/2013	3698.530029
2/14/2013	3669.600098
2/15/2013	3660.370117
2/18/2013	3667.040039
2/19/2013	3735.820068
2/20/2013	3709.879883
2/21/2013	3624.800049
2/22/2013	3706.280029
2/25/2013	3721.330078
2/26/2013	3621.919922
2/27/2013	3691.48999
2/28/2013	3723
3/1/2013	3699.909912
3/4/2013	3709.76001
3/5/2013	3787.189941
3/6/2013	3773.76001
3/7/2013	3793.780029
3/8/2013	3840.149902
3/11/2013	3836.27002
3/12/2013	3839.969971
3/13/2013	3836.040039
3/14/2013	3871.580078
3/15/2013	3844.030029
3/18/2013	3825.469971
3/19/2013	3775.75
3/20/2013	3829.560059
3/21/2013	3774.850098
3/22/2013	3770.290039
3/25/2013	3727.97998
3/26/2013	3748.639893
3/27/2013	3711.639893
3/28/2013	3731.419922
4/2/2013	3805.370117
4/3/2013	3754.959961
4/4/2013	3726.159912
4/5/2013	3663.47998
4/8/2013	3666.780029
4/9/2013	3670.719971
4/10/2013	3743.709961
4/11/2013	3775.659912
4/12/2013	3729.300049
4/15/2013	3710.47998
4/16/2013	3685.790039
4/17/2013	3599.22998
4/18/2013	3599.360107
4/19/2013	3651.959961
4/22/2013	3652.129883
4/23/2013	3783.050049
4/24/2013	3842.939941
4/25/2013	3840.469971
4/26/2013	3810.050049
4/29/2013	3868.679932
4/30/2013	3856.75
5/2/2013	3858.76001
5/3/2013	3912.949951
5/6/2013	3907.040039
5/7/2013	3921.320068
5/8/2013	3956.280029
5/9/2013	3928.580078
5/10/2013	3953.830078
5/13/2013	3945.199951
5/14/2013	3966.060059
5/15/2013	3982.22998
5/16/2013	3979.070068
5/17/2013	4001.27002
5/20/2013	4022.850098
5/21/2013	4036.179932
5/22/2013	4051.110107
5/23/2013	3967.149902
5/24/2013	3956.790039
5/27/2013	3995.159912
5/28/2013	4050.560059
5/29/2013	3974.120117
5/30/2013	3996.310059
5/31/2013	3948.590088
6/3/2013	3920.669922
6/4/2013	3925.830078
6/5/2013	3852.439941
6/6/2013	3814.280029
6/7/2013	3872.590088
6/10/2013	3864.360107
6/11/2013	3810.560059
6/12/2013	3793.699951
6/13/2013	3797.97998
6/14/2013	3805.159912
6/17/2013	3863.659912
6/18/2013	3860.550049
6/19/2013	3839.340088
6/20/2013	3698.929932
6/21/2013	3658.040039
6/24/2013	3595.629883
6/25/2013	3649.820068
6/26/2013	3726.040039
6/27/2013	3762.189941
6/28/2013	3738.909912
7/1/2013	3767.47998
7/2/2013	3742.570068
7/3/2013	3702.01001
7/4/2013	3809.310059
7/5/2013	3753.850098
7/8/2013	3823.830078
7/9/2013	3843.560059
7/10/2013	3840.530029
7/11/2013	3868.97998
7/12/2013	3855.090088
7/15/2013	3878.580078
7/16/2013	3851.030029
7/17/2013	3872.02002
7/18/2013	3927.790039
7/19/2013	3925.320068
7/22/2013	3939.919922
7/23/2013	3923.090088
7/24/2013	3962.75
7/25/2013	3956.02002
7/26/2013	3968.840088
7/29/2013	3968.909912
7/30/2013	3986.610107
7/31/2013	3992.689941
8/1/2013	4042.72998
8/2/2013	4045.649902
8/5/2013	4049.969971
8/6/2013	4032.570068
8/7/2013	4038.48999
8/8/2013	4064.320068
8/9/2013	4076.550049
8/12/2013	4071.679932
8/13/2013	4092.5
8/14/2013	4114.200195
8/15/2013	4093.199951
8/16/2013	4123.890137
8/19/2013	4083.97998
8/20/2013	4028.929932
8/21/2013	4015.090088
8/22/2013	4059.120117
8/23/2013	4069.469971
8/26/2013	4067.129883
8/27/2013	3968.72998
8/28/2013	3960.459961
8/29/2013	3986.350098
8/30/2013	3933.780029
9/2/2013	4006.01001
9/3/2013	3974.070068
9/4/2013	3980.419922
9/5/2013	4006.800049
9/6/2013	4049.189941
9/9/2013	4040.330078
9/10/2013	4116.640137
9/11/2013	4119.109863
9/12/2013	4106.629883
9/13/2013	4114.5
9/16/2013	4152.220215
9/17/2013	4145.509766
9/18/2013	4170.399902
9/19/2013	4206.040039
9/20/2013	4203.660156
9/23/2013	4172.080078
9/24/2013	4195.609863
9/25/2013	4195.350098
9/26/2013	4186.720215
9/27/2013	4186.77002
9/30/2013	4143.439941
10/1/2013	4196.600098
10/2/2013	4158.160156
10/3/2013	4127.97998
10/4/2013	4164.25
10/7/2013	4165.580078
10/8/2013	4133.529785
10/9/2013	4127.049805
10/10/2013	4218.109863
10/11/2013	4219.97998
10/14/2013	4222.959961
10/15/2013	4256.02002
10/16/2013	4243.720215
10/17/2013	4239.640137
10/18/2013	4286.029785
10/21/2013	4276.919922
10/22/2013	4295.430176
10/23/2013	4260.660156
10/24/2013	4275.689941
10/25/2013	4272.310059
10/28/2013	4251.609863
10/29/2013	4278.089844
10/30/2013	4274.109863
10/31/2013	4299.890137
11/1/2013	4273.189941
11/4/2013	4288.589844
11/5/2013	4253.339844
11/6/2013	4286.930176
11/7/2013	4280.990234
11/8/2013	4260.439941
11/11/2013	4290.140137
11/12/2013	4263.779785
11/13/2013	4239.939941
11/14/2013	4283.910156
11/15/2013	4292.22998
11/18/2013	4320.680176
11/19/2013	4272.290039
11/20/2013	4268.370117
11/21/2013	4253.899902
11/22/2013	4278.529785
11/25/2013	4301.970215
11/26/2013	4277.569824
11/27/2013	4293.060059
11/28/2013	4302.419922
11/29/2013	4295.209961
12/2/2013	4285.810059
12/3/2013	4172.439941
12/4/2013	4148.52002
12/5/2013	4099.910156
12/6/2013	4129.370117
12/9/2013	4134.100098
12/10/2013	4091.139893
12/11/2013	4086.860107
12/12/2013	4069.120117
12/13/2013	4059.709961
12/16/2013	4119.879883
12/17/2013	4068.639893
12/18/2013	4109.509766
12/19/2013	4154.27002
12/20/2013	4193.77002
12/23/2013	4215.290039
12/24/2013	4218.410156
12/27/2013	4277.649902
12/30/2013	4275.709961
12/31/2013	4295.950195
1/2/2014	4227.279785
1/3/2014	4247.649902
1/6/2014	4227.540039
1/7/2014	4262.680176
1/8/2014	4260.959961
1/9/2014	4225.140137
1/10/2014	4250.600098
1/13/2014	4263.27002
1/14/2014	4274.200195
1/15/2014	4332.069824
1/16/2014	4319.27002
1/17/2014	4327.5
1/20/2014	4322.859863
1/21/2014	4323.870117
1/22/2014	4324.97998
1/23/2014	4280.959961
1/24/2014	4161.470215
1/27/2014	4144.560059
1/28/2014	4185.290039
1/29/2014	4156.97998
1/30/2014	4180.02002
1/31/2014	4165.720215
2/3/2014	4107.75
2/4/2014	4117.450195
2/5/2014	4117.790039
2/6/2014	4188.100098
2/7/2014	4228.180176
2/10/2014	4237.129883
2/11/2014	4283.319824
2/12/2014	4305.5
2/13/2014	4312.799805
2/14/2014	4340.140137
2/17/2014	4335.169922
2/18/2014	4330.709961
2/19/2014	4341.100098
2/20/2014	4355.490234
2/21/2014	4381.060059
2/24/2014	4419.129883
2/25/2014	4414.549805
2/26/2014	4396.910156
2/27/2014	4396.390137
2/28/2014	4408.080078
3/3/2014	4290.870117
3/4/2014	4395.899902
3/5/2014	4391.25
3/6/2014	4417.040039
3/7/2014	4366.419922
3/10/2014	4370.839844
3/11/2014	4349.720215
3/12/2014	4306.259766
3/13/2014	4250.509766
3/14/2014	4216.370117
3/17/2014	4271.959961
3/18/2014	4313.259766
3/19/2014	4308.060059
3/20/2014	4327.910156
3/21/2014	4335.279785
3/24/2014	4276.339844
3/25/2014	4344.120117
3/26/2014	4385.149902
3/27/2014	4379.060059
3/28/2014	4411.259766
3/31/2014	4391.5
4/1/2014	4426.720215
4/2/2014	4430.859863
4/3/2014	4449.330078
4/4/2014	4484.549805
4/7/2014	4436.080078
4/8/2014	4424.830078
4/9/2014	4442.680176
4/10/2014	4413.490234
4/11/2014	4365.859863
4/14/2014	4384.560059
4/15/2014	4345.350098
4/16/2014	4405.660156
4/17/2014	4431.810059
4/22/2014	4484.209961
4/23/2014	4451.080078
4/24/2014	4479.540039
4/25/2014	4443.629883
4/28/2014	4460.529785
4/29/2014	4497.680176
4/30/2014	4487.390137
5/2/2014	4458.169922
5/5/2014	4462.689941
5/6/2014	4428.069824
5/7/2014	4446.439941
5/8/2014	4507.240234
5/9/2014	4477.279785
5/12/2014	4493.649902
5/13/2014	4505.02002
5/14/2014	4501.040039
5/15/2014	4444.930176
5/16/2014	4456.279785
5/19/2014	4469.759766
5/20/2014	4452.350098
5/21/2014	4469.029785
5/22/2014	4478.209961
5/23/2014	4493.149902
5/26/2014	4526.930176
5/27/2014	4529.75
5/28/2014	4531.629883
5/29/2014	4530.509766
5/30/2014	4519.569824
6/2/2014	4515.890137
6/3/2014	4503.689941
6/4/2014	4501
6/5/2014	4548.72998
6/6/2014	4581.120117
6/9/2014	4589.120117
6/10/2014	4595
6/11/2014	4555.109863
6/12/2014	4554.399902
6/13/2014	4543.279785
6/16/2014	4510.049805
6/17/2014	4536.069824
6/18/2014	4530.370117
6/19/2014	4563.040039
6/20/2014	4541.339844
6/23/2014	4515.569824
6/24/2014	4518.339844
6/25/2014	4460.600098
6/26/2014	4439.629883
6/27/2014	4436.990234
6/30/2014	4422.839844
7/1/2014	4461.120117
7/2/2014	4444.720215
7/3/2014	4489.879883
7/4/2014	4468.97998
7/7/2014	4405.759766
7/8/2014	4342.529785
7/9/2014	4359.839844
7/10/2014	4301.259766
7/11/2014	4316.5
7/14/2014	4350.040039
7/15/2014	4305.310059
7/16/2014	4369.060059
7/17/2014	4316.120117
7/18/2014	4335.310059
7/21/2014	4304.740234
7/22/2014	4369.52002
7/23/2014	4376.319824
7/24/2014	4410.649902
7/25/2014	4330.549805
7/28/2014	4344.77002
7/29/2014	4365.580078
7/30/2014	4312.299805
7/31/2014	4246.140137
8/1/2014	4202.779785
8/4/2014	4217.220215
8/5/2014	4232.879883
8/6/2014	4207.140137
8/7/2014	4149.830078
8/8/2014	4147.810059
8/11/2014	4197.700195
8/12/2014	4162.160156
8/13/2014	4194.790039
8/14/2014	4205.430176
8/15/2014	4174.359863
8/18/2014	4230.649902
8/19/2014	4254.450195
8/20/2014	4240.790039
8/21/2014	4292.930176
8/22/2014	4252.799805
8/25/2014	4342.109863
8/26/2014	4393.410156
8/27/2014	4395.259766
8/28/2014	4366.040039
8/29/2014	4381.040039
9/1/2014	4379.72998
9/2/2014	4378.330078
9/3/2014	4421.870117
9/4/2014	4494.939941
9/5/2014	4486.490234
9/8/2014	4474.930176
9/9/2014	4452.370117
9/10/2014	4450.790039
9/11/2014	4440.899902
9/12/2014	4441.700195
9/15/2014	4428.629883
9/16/2014	4409.149902
9/17/2014	4431.410156
9/18/2014	4464.700195
9/19/2014	4461.220215
9/22/2014	4442.549805
9/23/2014	4359.350098
9/24/2014	4413.720215
9/25/2014	4355.279785
9/26/2014	4394.75
9/29/2014	4358.069824
9/30/2014	4416.240234
10/1/2014	4365.27002
10/2/2014	4242.669922
10/3/2014	4281.740234
10/6/2014	4286.52002
10/7/2014	4209.140137
10/8/2014	4168.120117
10/9/2014	4141.450195
10/10/2014	4073.709961
10/13/2014	4078.699951
10/14/2014	4088.25
10/15/2014	3939.719971
10/16/2014	3918.620117
10/17/2014	4033.179932
10/20/2014	3991.23999
10/21/2014	4081.23999
10/22/2014	4105.089844
10/23/2014	4157.680176
10/24/2014	4128.899902
10/27/2014	4096.740234
10/28/2014	4112.669922
10/29/2014	4110.640137
10/30/2014	4141.240234
10/31/2014	4233.089844
11/3/2014	4194.029785
11/4/2014	4130.189941
11/5/2014	4208.419922
11/6/2014	4227.680176
11/7/2014	4189.890137
11/10/2014	4222.819824
11/11/2014	4244.100098
11/12/2014	4179.879883
11/13/2014	4187.950195
11/14/2014	4202.459961
11/17/2014	4226.100098
11/18/2014	4262.379883
11/19/2014	4266.189941
11/20/2014	4234.209961
11/21/2014	4347.22998
11/24/2014	4368.439941
11/25/2014	4382.310059
11/26/2014	4373.419922
11/27/2014	4382.339844
11/28/2014	4390.180176
12/1/2014	4377.330078
12/2/2014	4388.299805
12/3/2014	4391.859863
12/4/2014	4323.890137
12/5/2014	4419.47998
12/8/2014	4375.47998
12/9/2014	4263.939941
12/10/2014	4227.910156
12/11/2014	4225.859863
12/12/2014	4108.930176
12/15/2014	4005.379883
12/16/2014	4093.199951
12/17/2014	4111.910156
12/18/2014	4249.490234
12/19/2014	4241.649902
12/22/2014	4254.430176
12/23/2014	4314.970215
12/24/2014	4295.850098
12/29/2014	4317.930176
12/30/2014	4245.540039
12/31/2014	4272.75
1/2/2015	4252.290039
1/5/2015	4111.359863
1/6/2015	4083.5
1/7/2015	4112.72998
1/8/2015	4260.189941
1/9/2015	4179.069824
1/12/2015	4228.240234
1/13/2015	4290.279785
1/14/2015	4223.240234
1/15/2015	4323.200195
1/16/2015	4379.620117
1/19/2015	4394.930176
1/20/2015	4446.02002
1/21/2015	4484.819824
1/22/2015	4552.799805
1/23/2015	4640.689941
1/26/2015	4675.129883
1/27/2015	4624.209961
1/28/2015	4610.939941
1/29/2015	4631.430176
1/30/2015	4604.25
2/2/2015	4627.669922
2/3/2015	4677.899902
2/4/2015	4696.299805
2/5/2015	4703.299805
2/6/2015	4691.029785
2/9/2015	4651.080078
2/10/2015	4695.649902
2/11/2015	4679.379883
2/12/2015	4726.200195
2/13/2015	4759.359863
2/16/2015	4751.950195
2/17/2015	4753.990234
2/18/2015	4799.029785
2/19/2015	4833.279785
2/20/2015	4830.899902
2/23/2015	4862.299805
2/24/2015	4886.439941
2/25/2015	4882.220215
2/26/2015	4910.620117
2/27/2015	4951.47998
3/2/2015	4917.319824
3/3/2015	4869.25
3/4/2015	4917.350098
3/5/2015	4963.509766
3/6/2015	4964.350098
3/9/2015	4937.200195
3/10/2015	4881.950195
3/11/2015	4997.75
3/12/2015	4987.330078
3/13/2015	5010.459961
3/16/2015	5061.160156
3/17/2015	5028.930176
3/18/2015	5033.419922
3/19/2015	5037.180176
3/20/2015	5087.490234
3/23/2015	5054.52002
3/24/2015	5088.279785
3/25/2015	5020.990234
3/26/2015	5006.350098
3/27/2015	5034.060059
3/30/2015	5083.52002
3/31/2015	5033.640137
4/1/2015	5062.220215
4/2/2015	5074.140137
4/7/2015	5151.189941
4/8/2015	5136.859863
4/9/2015	5208.950195
4/10/2015	5240.459961
4/13/2015	5254.120117
4/14/2015	5218.060059
4/15/2015	5254.350098
4/16/2015	5224.490234
4/17/2015	5143.259766
4/20/2015	5187.589844
4/21/2015	5192.640137
4/22/2015	5211.089844
4/23/2015	5178.910156
4/24/2015	5201.450195
4/27/2015	5268.910156
4/28/2015	5173.379883
4/29/2015	5039.390137
4/30/2015	5046.490234
5/4/2015	5081.970215
5/5/2015	4974.069824
5/6/2015	4981.589844
5/7/2015	4967.220215
5/8/2015	5090.390137
5/11/2015	5027.870117
5/12/2015	4974.649902
5/13/2015	4961.859863
5/14/2015	5029.310059
5/15/2015	4993.819824
5/18/2015	5012.310059
5/19/2015	5117.299805
5/20/2015	5133.299805
5/21/2015	5146.700195
5/22/2015	5142.890137
5/25/2015	5117.169922
5/26/2015	5083.540039
5/27/2015	5182.529785
5/28/2015	5137.830078
5/29/2015	5007.890137
6/1/2015	5025.299805
6/2/2015	5004.459961
6/3/2015	5034.169922
6/4/2015	4987.129883
6/5/2015	4920.740234
6/8/2015	4857.660156
6/9/2015	4850.220215
6/10/2015	4934.910156
6/11/2015	4971.370117
6/12/2015	4901.189941
6/15/2015	4815.359863
6/16/2015	4839.859863
6/17/2015	4790.620117
6/18/2015	4803.47998
6/19/2015	4815.370117
6/22/2015	4998.609863
6/23/2015	5057.680176
6/24/2015	5045.350098
6/25/2015	5041.709961
6/26/2015	5059.169922
6/29/2015	4869.819824
6/30/2015	4790.200195
7/1/2015	4883.189941
7/2/2015	4835.560059
7/3/2015	4808.220215
7/6/2015	4711.540039
7/7/2015	4604.640137
7/8/2015	4639.02002
7/9/2015	4757.220215
7/10/2015	4903.069824
7/13/2015	4998.100098
7/14/2015	5032.470215
7/15/2015	5047.240234
7/16/2015	5121.5
7/17/2015	5124.390137
7/20/2015	5142.490234
7/21/2015	5106.569824
7/22/2015	5082.569824
7/23/2015	5086.740234
7/24/2015	5057.359863
7/27/2015	4927.600098
7/28/2015	4977.319824
7/29/2015	5017.439941
7/30/2015	5046.419922
7/31/2015	5082.609863
8/3/2015	5120.52002
8/4/2015	5112.140137
8/5/2015	5196.72998
8/6/2015	5192.109863
8/7/2015	5154.75
8/10/2015	5195.410156
8/11/2015	5099.029785
8/12/2015	4925.430176
8/13/2015	4986.850098
8/14/2015	4956.470215
8/17/2015	4984.830078
8/18/2015	4971.25
8/19/2015	4884.100098
8/20/2015	4783.549805
8/21/2015	4630.990234
8/24/2015	4383.459961
8/25/2015	4564.859863
8/26/2015	4501.049805
8/27/2015	4658.180176
8/28/2015	4675.129883
8/31/2015	4652.950195
9/1/2015	4541.160156
9/2/2015	4554.919922
9/3/2015	4653.790039
9/4/2015	4523.080078
9/7/2015	4549.640137
9/8/2015	4598.259766
9/9/2015	4664.589844
9/10/2015	4596.529785
9/11/2015	4548.720215
9/14/2015	4518.149902
9/15/2015	4569.370117
9/16/2015	4645.839844
9/17/2015	4655.140137
9/18/2015	4535.850098
9/21/2015	4585.5
9/22/2015	4428.509766
9/23/2015	4432.830078
9/24/2015	4347.240234
9/25/2015	4480.660156
9/28/2015	4357.049805
9/29/2015	4343.72998
9/30/2015	4455.290039
10/1/2015	4426.540039
10/2/2015	4458.879883
10/5/2015	4616.899902
10/6/2015	4660.640137
10/7/2015	4667.339844
10/8/2015	4675.910156
10/9/2015	4701.390137
10/12/2015	4688.700195
10/13/2015	4643.379883
10/14/2015	4609.029785
10/15/2015	4675.290039
10/16/2015	4702.790039
10/19/2015	4704.069824
10/20/2015	4673.810059
10/21/2015	4695.100098
10/22/2015	4802.180176
10/23/2015	4923.640137
10/26/2015	4897.129883
10/27/2015	4847.069824
10/28/2015	4890.580078
10/29/2015	4885.819824
10/30/2015	4897.660156
11/2/2015	4916.209961
11/3/2015	4936.180176
11/4/2015	4948.290039
11/5/2015	4980.040039
11/6/2015	4984.149902
11/9/2015	4911.169922
11/10/2015	4912.160156
11/11/2015	4952.509766
11/12/2015	4856.649902
11/13/2015	4807.950195
11/16/2015	4804.310059
11/17/2015	4937.310059
11/18/2015	4906.720215
11/19/2015	4915.100098
11/20/2015	4910.970215
11/23/2015	4889.120117
11/24/2015	4820.279785
11/25/2015	4892.990234
11/26/2015	4946.02002
11/27/2015	4930.140137
11/30/2015	4957.600098
12/1/2015	4914.529785
12/2/2015	4905.759766
12/3/2015	4730.209961
12/4/2015	4714.790039
12/7/2015	4756.410156
12/8/2015	4681.859863
12/9/2015	4637.450195
12/10/2015	4635.060059
12/11/2015	4549.560059
12/14/2015	4473.069824
12/15/2015	4614.399902
12/16/2015	4624.669922
12/17/2015	4677.540039
12/18/2015	4625.259766
12/21/2015	4565.169922
12/22/2015	4567.600098
12/23/2015	4674.529785
12/24/2015	4663.180176
12/28/2015	4617.950195
12/29/2015	4701.359863
12/30/2015	4677.140137
12/31/2015	4637.060059
1/4/2016	4522.450195
1/5/2016	4537.629883
1/6/2016	4480.470215
1/7/2016	4403.580078
