# Supplementary material for: Improving forecasting accuracy for stock market data using EMD-HW bagging
Source: PLoS One. 2018 Jul 17;13(7):e0199582. doi: 10.1371/journal.pone.0199582 (PMC6049912; doi:10.1371/journal.pone.0199582)
Supplement: S3 Fig — (CSV) [file pone.0199582.s003.csv]

Date	Close
2/9/2010	1233.859985
2/10/2010	1246.170044
2/11/2010	1249.420044
2/12/2010	1253.390015
2/16/2010	1072.689941
2/17/2010	1259.069946
2/18/2010	1259
2/19/2010	1257.670044
2/22/2010	1266.439941
2/23/2010	1266.430054
2/24/2010	1270.780029
2/25/2010	1270.780029
3/1/2010	1283.400024
3/2/2010	1288.069946
3/3/2010	1286.099976
3/4/2010	1284.089966
3/5/2010	1299.780029
3/8/2010	1324.219971
3/9/2010	1317.939941
3/10/2010	1328.219971
3/11/2010	1321.430054
3/12/2010	1311.199951
3/15/2010	1299.670044
3/16/2010	1298.859985
3/17/2010	1301.949951
3/18/2010	1301.939941
3/19/2010	1296.599976
3/22/2010	1293.650024
3/23/2010	1304.849976
3/24/2010	1309.449951
3/25/2010	1312.47998
3/26/2010	1315.140015
3/29/2010	1319.209961
3/30/2010	1319.349976
3/31/2010	1320.569946
4/1/2010	1329.839966
4/2/2010	1335.939941
4/5/2010	1341.75
4/6/2010	1344.369995
4/7/2010	1345.089966
4/8/2010	1332.930054
4/9/2010	1333.97998
4/12/2010	1339.609985
4/13/2010	1334.52002
4/14/2010	1335.890015
4/15/2010	1338.829956
4/16/2010	1332.77002
4/19/2010	1326.670044
4/20/2010	1335.900024
4/21/2010	1333.640015
4/22/2010	1337.01001
4/23/2010	1336.780029
4/26/2010	1340.069946
4/27/2010	1339.719971
4/28/2010	1333.170044
4/29/2010	1335.859985
4/30/2010	1346.380005
5/3/2010	1346.890015
5/4/2010	1342.890015
5/5/2010	1335.650024
5/6/2010	1331.869995
5/7/2010	1332.890015
5/10/2010	1333.969971
5/11/2010	1340.719971
5/12/2010	1344.099976
5/13/2010	1346.920044
5/14/2010	1339.300049
5/17/2010	1334.27002
5/18/2010	1330.170044
5/19/2010	1308.22998
5/20/2010	1304.160034
5/21/2010	1285.72998
5/24/2010	1273.689941
5/25/2010	1250.130005
5/26/2010	1248.939941
5/27/2010	1269.160034
5/31/2010	1285.01001
6/1/2010	1282.969971
6/2/2010	1276.02002
6/3/2010	1294.439941
6/4/2010	1294.390015
6/7/2010	1286.27002
6/8/2010	1288.180054
6/9/2010	1290.079956
6/10/2010	1291.310059
6/11/2010	1294.670044
6/14/2010	1297.160034
6/15/2010	1298.369995
6/17/2010	1304.469971
6/18/2010	1317.689941
6/21/2010	1335.290039
6/22/2010	1323.439941
6/23/2010	1329.699951
6/24/2010	1325.869995
6/25/2010	1326.449951
6/28/2010	1325.540039
6/29/2010	1319.839966
6/30/2010	1314.02002
7/1/2010	1308.76001
7/2/2010	1307.439941
7/5/2010	1299.5
7/6/2010	1307.079956
7/7/2010	1311.75
7/8/2010	1316.030029
7/9/2010	1324.310059
7/12/2010	1326.73999
7/13/2010	1332.869995
7/14/2010	1341.079956
7/15/2010	1334.079956
7/16/2010	1336.650024
7/19/2010	1333.349976
7/20/2010	1337.670044
7/21/2010	1341.02002
7/22/2010	1336.050049
7/23/2010	1345.680054
7/26/2010	1351.819946
7/27/2010	1352.22998
7/28/2010	1355.189941
7/29/2010	1358.410034
7/30/2010	1360.920044
8/2/2010	1363.599976
8/3/2010	1363.829956
8/4/2010	1362.73999
8/5/2010	1362.079956
8/6/2010	1360.449951
8/9/2010	1360.660034
8/10/2010	1359.709961
8/11/2010	1352.910034
8/12/2010	1349.329956
8/13/2010	1360.150024
8/16/2010	1370.579956
8/17/2010	1378.469971
8/18/2010	1385.51001
8/19/2010	1392.560059
8/20/2010	1395.02002
8/23/2010	1403.150024
8/24/2010	1405.77002
8/25/2010	1396.969971
8/26/2010	1408
8/27/2010	1411.050049
8/30/2010	1422.48999
9/1/2010	1431.959961
9/2/2010	1441.069946
9/3/2010	1435.670044
9/6/2010	1434.680054
9/7/2010	1434.27002
9/8/2010	1434.140015
9/9/2010	1437.780029
9/13/2010	1456.959961
9/14/2010	1474.439941
9/15/2010	1472.949951
9/17/2010	1466.969971
9/20/2010	1469.689941
9/21/2010	1475.98999
9/22/2010	1474.75
9/23/2010	1458.079956
9/24/2010	1451.189941
9/27/2010	1464.709961
9/28/2010	1459.640015
9/29/2010	1461.780029
9/30/2010	1463.5
10/1/2010	1466.319946
10/4/2010	1462.27002
10/5/2010	1472.189941
10/6/2010	1479.609985
10/7/2010	1481.449951
10/8/2010	1481.410034
10/11/2010	1487.410034
10/12/2010	1486.569946
10/13/2010	1496.969971
10/14/2010	1496.380005
10/15/2010	1489.859985
10/18/2010	1480.699951
10/19/2010	1488.650024
10/20/2010	1486.780029
10/21/2010	1491.02002
10/22/2010	1490.640015
10/25/2010	1491.439941
10/26/2010	1496.939941
10/27/2010	1499.109985
10/28/2010	1499.439941
10/29/2010	1505.660034
11/1/2010	1509.660034
11/2/2010	1506.569946
11/3/2010	1507.599976
11/4/2010	1511.73999
11/8/2010	1519.839966
11/9/2010	1526.530029
11/10/2010	1528.01001
11/11/2010	1513.699951
11/12/2010	1499.810059
11/15/2010	1501.560059
11/16/2010	1503.540039
11/18/2010	1496.650024
11/19/2010	1506.050049
11/22/2010	1503.199951
11/23/2010	1487.530029
11/24/2010	1488.540039
11/25/2010	1496.48999
11/26/2010	1492.050049
11/29/2010	1495.949951
11/30/2010	1485.22998
12/1/2010	1485.420044
12/2/2010	1503.219971
12/3/2010	1500.97998
12/6/2010	1501.73999
12/8/2010	1510.060059
12/9/2010	1521.290039
12/10/2010	1507.280029
12/13/2010	1509.790039
12/14/2010	1510.579956
12/15/2010	1509.099976
12/16/2010	1497.52002
12/17/2010	1499.880005
12/20/2010	1495.880005
12/21/2010	1505.180054
12/22/2010	1515.050049
12/23/2010	1514.47998
12/24/2010	1511.579956
12/27/2010	1511.719971
12/28/2010	1517.439941
12/29/2010	1524.339966
12/30/2010	1518.910034
1/3/2011	1533.420044
1/4/2011	1551.890015
1/5/2011	1566.170044
1/6/2011	1568.369995
1/7/2011	1572.209961
1/10/2011	1563.52002
1/11/2011	1562.939941
1/12/2011	1566.48999
1/13/2011	1571.560059
1/14/2011	1569.890015
1/17/2011	1574.48999
1/18/2011	1570.040039
1/19/2011	1566.51001
1/21/2011	1547.430054
1/24/2011	1542.969971
1/25/2011	1526.430054
1/26/2011	1520
1/27/2011	1526.959961
1/28/2011	1521.890015
1/31/2011	1519.939941
2/2/2011	1531.819946
2/7/2011	1535.599976
2/8/2011	1539.550049
2/9/2011	1536.069946
2/10/2011	1503.98999
2/11/2011	1494.52002
2/14/2011	1505.329956
2/16/2011	1506.300049
2/17/2011	1508.560059
2/18/2011	1517.560059
2/21/2011	1525.849976
2/22/2011	1513.630005
2/23/2011	1511.109985
2/24/2011	1489.869995
2/25/2011	1489.27002
2/28/2011	1491.25
3/1/2011	1502.23999
3/2/2011	1499.280029
3/3/2011	1506.880005
3/4/2011	1522.609985
3/7/2011	1515.73999
3/8/2011	1517.660034
3/9/2011	1523.689941
3/10/2011	1516.910034
3/11/2011	1495.619995
3/14/2011	1495.349976
3/15/2011	1484.140015
3/16/2011	1492.439941
3/17/2011	1492.089966
3/18/2011	1503.890015
3/21/2011	1508.880005
3/22/2011	1509.099976
3/23/2011	1511.969971
3/24/2011	1513.839966
3/25/2011	1515.550049
3/28/2011	1514.25
3/29/2011	1520.089966
3/30/2011	1531.630005
3/31/2011	1545.130005
4/1/2011	1555.380005
4/4/2011	1555.47998
4/5/2011	1553.069946
4/6/2011	1552.890015
4/7/2011	1561.930054
4/8/2011	1557.48999
4/11/2011	1544
4/12/2011	1525.920044
4/13/2011	1535.589966
4/14/2011	1525.800049
4/15/2011	1521.939941
4/18/2011	1527.920044
4/19/2011	1521.530029
4/20/2011	1531.02002
4/21/2011	1526.329956
4/22/2011	1522.75
4/25/2011	1524.050049
4/26/2011	1527.339966
4/27/2011	1529.910034
4/28/2011	1535.300049
4/29/2011	1534.949951
5/3/2011	1531.469971
5/4/2011	1528.430054
5/5/2011	1521.180054
5/6/2011	1515.5
5/9/2011	1519.410034
5/10/2011	1523.369995
5/11/2011	1536.030029
5/12/2011	1532.290039
5/13/2011	1540.73999
5/16/2011	1536.27002
5/18/2011	1541.27002
5/19/2011	1544.02002
5/20/2011	1541.030029
5/23/2011	1528.97998
5/24/2011	1532.119995
5/25/2011	1533.569946
5/26/2011	1540.939941
5/27/2011	1548.689941
5/30/2011	1542.839966
5/31/2011	1558.290039
6/1/2011	1556.420044
6/2/2011	1558.040039
6/3/2011	1559.849976
6/6/2011	1552.140015
6/7/2011	1551.890015
6/8/2011	1551.790039
6/9/2011	1550.890015
6/10/2011	1556.189941
6/13/2011	1545.880005
6/14/2011	1548.51001
6/15/2011	1556.189941
6/16/2011	1554.23999
6/17/2011	1563.430054
6/20/2011	1559.189941
6/21/2011	1560.790039
6/22/2011	1567.349976
6/23/2011	1563.189941
6/24/2011	1564.660034
6/27/2011	1562.52002
6/28/2011	1570.02002
6/29/2011	1575.01001
6/30/2011	1579.069946
7/1/2011	1582.939941
7/4/2011	1582.349976
7/5/2011	1581.849976
7/6/2011	1591.339966
7/7/2011	1590.23999
7/8/2011	1594.73999
7/11/2011	1588.579956
7/12/2011	1578.099976
7/13/2011	1580.670044
7/14/2011	1579.839966
7/15/2011	1577.25
7/18/2011	1562.579956
7/19/2011	1555.640015
7/20/2011	1562.589966
7/21/2011	1565.810059
7/22/2011	1565.060059
7/25/2011	1559.599976
7/26/2011	1561.77002
7/27/2011	1558.170044
7/28/2011	1551.910034
7/29/2011	1548.810059
8/1/2011	1558.01001
8/2/2011	1554.849976
8/3/2011	1545.099976
8/4/2011	1546.890015
8/5/2011	1524.430054
8/8/2011	1496.98999
8/9/2011	1472.140015
8/10/2011	1480.52002
8/11/2011	1476.459961
8/12/2011	1483.670044
8/15/2011	1499.73999
8/16/2011	1498.23999
8/17/2011	1503.069946
8/18/2011	1503.300049
8/19/2011	1483.97998
8/22/2011	1472.160034
8/23/2011	1482.369995
8/24/2011	1469.150024
8/25/2011	1464.73999
8/26/2011	1444.810059
8/29/2011	1447.27002
9/2/2011	1474.089966
9/5/2011	1463.119995
9/6/2011	1454.369995
9/7/2011	1464.609985
9/8/2011	1469.829956
9/9/2011	1469.119995
9/12/2011	1446.26001
9/13/2011	1448
9/14/2011	1437.609985
9/15/2011	1430.930054
9/19/2011	1413.119995
9/20/2011	1410.640015
9/21/2011	1419.040039
9/22/2011	1387.810059
9/23/2011	1365.939941
9/26/2011	1331.800049
9/27/2011	1364.199951
9/28/2011	1371.550049
9/29/2011	1387.459961
9/30/2011	1387.130005
10/3/2011	1367.52002
10/4/2011	1361.380005
10/5/2011	1375.670044
10/6/2011	1393.689941
10/7/2011	1400.050049
10/10/2011	1397.040039
10/11/2011	1411.650024
10/12/2011	1428.5
10/13/2011	1444.869995
10/14/2011	1442.430054
10/17/2011	1465.349976
10/18/2011	1439.939941
10/19/2011	1450.25
10/20/2011	1441.180054
10/21/2011	1438.829956
10/24/2011	1450.02002
10/25/2011	1457.800049
10/27/2011	1470.930054
10/28/2011	1481.819946
10/31/2011	1491.890015
11/1/2011	1475.640015
11/2/2011	1470.949951
11/3/2011	1462.369995
11/4/2011	1477.51001
11/8/2011	1480.459961
11/9/2011	1489.640015
11/10/2011	1472.650024
11/11/2011	1468.75
11/14/2011	1478.869995
11/15/2011	1477.219971
11/16/2011	1476.839966
11/17/2011	1465.469971
11/18/2011	1454.400024
11/21/2011	1434.079956
11/22/2011	1437.98999
11/23/2011	1433.170044
11/24/2011	1447.98999
11/25/2011	1431.550049
11/29/2011	1444.719971
11/30/2011	1472.099976
12/1/2011	1485.26001
12/2/2011	1489.02002
12/5/2011	1489.949951
12/6/2011	1480.920044
12/7/2011	1482.98999
12/8/2011	1472.920044
12/9/2011	1460.130005
12/12/2011	1467.099976
12/13/2011	1465.390015
12/14/2011	1463.119995
12/15/2011	1464.109985
12/16/2011	1466.219971
12/19/2011	1477.780029
12/20/2011	1465.170044
12/21/2011	1484.97998
12/22/2011	1491.459961
12/23/2011	1496.150024
12/27/2011	1500.910034
12/28/2011	1504.109985
12/29/2011	1506.689941
12/30/2011	1530.72998
1/3/2012	1513.540039
1/4/2012	1504.219971
1/5/2012	1514.430054
1/6/2012	1514.130005
1/9/2012	1521.72998
1/10/2012	1521.98999
1/11/2012	1522.290039
1/12/2012	1525.560059
1/13/2012	1523.069946
1/16/2012	1509.060059
1/17/2012	1519.359985
1/18/2012	1517.380005
1/19/2012	1516.810059
1/20/2012	1522.660034
1/25/2012	1519.76001
1/26/2012	1523.859985
1/27/2012	1520.900024
1/30/2012	1513.550049
1/31/2012	1521.290039
2/2/2012	1537.089966
2/3/2012	1538.77002
2/8/2012	1553.180054
2/9/2012	1565.319946
2/10/2012	1561.660034
2/13/2012	1562.819946
2/14/2012	1566.050049
2/15/2012	1561.300049
2/16/2012	1550.48999
2/17/2012	1557.150024
2/20/2012	1560.569946
2/21/2012	1563.780029
2/22/2012	1560.52002
2/23/2012	1556.660034
2/24/2012	1558.77002
2/27/2012	1559.040039
2/28/2012	1556.72998
2/29/2012	1569.650024
3/1/2012	1573.449951
3/2/2012	1583.780029
3/5/2012	1589.219971
3/6/2012	1589.910034
3/7/2012	1574.829956
3/8/2012	1578.359985
3/9/2012	1579
3/12/2012	1564.75
3/13/2012	1564.02002
3/14/2012	1575.709961
3/15/2012	1579.380005
3/16/2012	1571.400024
3/19/2012	1573.599976
3/20/2012	1577.619995
3/21/2012	1582.530029
3/22/2012	1583.23999
3/23/2012	1585.829956
3/26/2012	1582.97998
3/27/2012	1588.099976
3/28/2012	1583.75
3/29/2012	1585.439941
3/30/2012	1596.329956
4/2/2012	1603.780029
4/3/2012	1606.630005
4/4/2012	1599.27002
4/5/2012	1593.439941
4/6/2012	1598.869995
4/9/2012	1591.280029
4/10/2012	1597.170044
4/12/2012	1601.27002
4/13/2012	1603.119995
4/16/2012	1597.51001
4/17/2012	1596.189941
4/18/2012	1598.859985
4/19/2012	1596.619995
4/20/2012	1591.849976
4/23/2012	1583.800049
4/24/2012	1582.280029
4/25/2012	1579.349976
4/26/2012	1579.689941
4/27/2012	1567.800049
4/30/2012	1570.609985
5/2/2012	1582.390015
5/3/2012	1583.170044
5/4/2012	1591.040039
5/7/2012	1584.869995
5/8/2012	1590.599976
5/9/2012	1584.900024
5/10/2012	1588.060059
5/11/2012	1584.319946
5/14/2012	1575.079956
5/15/2012	1561.069946
5/16/2012	1536.040039
5/17/2012	1544.209961
5/18/2012	1532.459961
5/21/2012	1538.910034
5/22/2012	1546.839966
5/23/2012	1539.709961
5/24/2012	1548.25
5/25/2012	1551.119995
5/28/2012	1554.939941
5/29/2012	1565.319946
5/30/2012	1575.170044
5/31/2012	1580.670044
6/1/2012	1573.589966
6/4/2012	1555.180054
6/5/2012	1560.359985
6/6/2012	1569.430054
6/7/2012	1575.310059
6/8/2012	1570.619995
6/11/2012	1578.410034
6/12/2012	1576.069946
6/13/2012	1576.22998
6/14/2012	1570.939941
6/15/2012	1579.22998
6/18/2012	1582.72998
6/19/2012	1594.97998
6/20/2012	1604.390015
6/21/2012	1601.430054
6/22/2012	1603.069946
6/25/2012	1603.119995
6/26/2012	1594.099976
6/27/2012	1601.890015
6/28/2012	1594.23999
6/29/2012	1599.150024
7/2/2012	1600.849976
7/3/2012	1607.73999
7/4/2012	1613.75
7/5/2012	1614.430054
7/6/2012	1620.550049
7/9/2012	1620.310059
7/10/2012	1624.290039
7/11/2012	1629.449951
7/12/2012	1625.48999
7/13/2012	1626.380005
7/16/2012	1635.959961
7/17/2012	1639.150024
7/18/2012	1645
7/19/2012	1644.599976
7/20/2012	1643
7/23/2012	1636.170044
7/24/2012	1632.569946
7/25/2012	1635.089966
7/26/2012	1623.910034
7/27/2012	1624.939941
7/30/2012	1632.349976
7/31/2012	1631.599976
8/1/2012	1632.469971
8/2/2012	1633.449951
8/3/2012	1635.040039
8/6/2012	1639.430054
8/7/2012	1631.119995
8/8/2012	1635.920044
8/9/2012	1642.52002
8/10/2012	1645.359985
8/13/2012	1646.319946
8/14/2012	1652.900024
8/15/2012	1653.780029
8/16/2012	1650.089966
8/17/2012	1649.790039
8/22/2012	1652.25
8/23/2012	1651.609985
8/24/2012	1648.219971
8/27/2012	1648.130005
8/28/2012	1647.109985
8/29/2012	1645.579956
8/30/2012	1646.109985
9/3/2012	1653.900024
9/4/2012	1654.109985
9/5/2012	1641.01001
9/6/2012	1617.98999
9/7/2012	1624.550049
9/10/2012	1621.040039
9/11/2012	1614.23999
9/12/2012	1613.780029
9/13/2012	1628.400024
9/14/2012	1642.949951
9/18/2012	1640.329956
9/19/2012	1646.109985
9/20/2012	1625.589966
9/21/2012	1623.699951
9/24/2012	1612.380005
9/25/2012	1618.579956
9/26/2012	1619.300049
9/27/2012	1627.839966
9/28/2012	1636.660034
10/1/2012	1643.310059
10/2/2012	1651.030029
10/3/2012	1649.75
10/4/2012	1661.469971
10/5/2012	1660.22998
10/8/2012	1660.219971
10/9/2012	1663.319946
10/10/2012	1659.400024
10/11/2012	1655.469971
10/12/2012	1653.359985
10/15/2012	1654.439941
10/16/2012	1653.52002
10/17/2012	1660.670044
10/18/2012	1665.420044
10/19/2012	1666.349976
10/22/2012	1661.949951
10/23/2012	1664.900024
10/24/2012	1667.98999
10/25/2012	1671.890015
10/29/2012	1672.560059
10/30/2012	1674.670044
10/31/2012	1673.069946
11/1/2012	1675.689941
11/2/2012	1656.130005
11/5/2012	1654.040039
11/6/2012	1645.630005
11/7/2012	1645.530029
11/8/2012	1641.069946
11/9/2012	1641.079956
11/12/2012	1637.589966
11/14/2012	1631.680054
11/16/2012	1629.280029
11/19/2012	1623.310059
11/20/2012	1624.199951
11/21/2012	1622.969971
11/22/2012	1618.550049
11/23/2012	1614.319946
11/26/2012	1607.880005
11/27/2012	1598.170044
11/28/2012	1606.52002
11/29/2012	1607.319946
11/30/2012	1610.829956
12/3/2012	1607.349976
12/4/2012	1607.609985
12/5/2012	1613.790039
12/6/2012	1616.22998
12/7/2012	1617.77002
12/10/2012	1632.150024
12/11/2012	1641.569946
12/12/2012	1649.75
12/13/2012	1652.75
12/14/2012	1651.97998
12/17/2012	1648.579956
12/18/2012	1659.439941
12/19/2012	1665.640015
12/20/2012	1670.599976
12/21/2012	1658.849976
12/24/2012	1669.400024
12/26/2012	1671.579956
12/27/2012	1674.160034
12/28/2012	1681.329956
12/31/2012	1688.949951
1/2/2013	1674.719971
1/3/2013	1692.650024
1/4/2013	1692.579956
1/7/2013	1694.160034
1/8/2013	1688.910034
1/9/2013	1689.930054
1/10/2013	1684.569946
1/11/2013	1682.699951
1/14/2013	1684.630005
1/15/2013	1685.890015
1/16/2013	1682.949951
1/17/2013	1681.089966
1/18/2013	1676.439941
1/21/2013	1635.630005
1/22/2013	1628.660034
1/23/2013	1635.25
1/25/2013	1637.130005
1/29/2013	1637.339966
1/30/2013	1627.72998
1/31/2013	1627.550049
2/4/2013	1634.550049
2/5/2013	1633.349976
2/6/2013	1614.140015
2/7/2013	1619.569946
2/8/2013	1623.800049
2/13/2013	1631.160034
2/14/2013	1630.890015
2/15/2013	1627.930054
2/18/2013	1620.930054
2/19/2013	1615.069946
2/20/2013	1613.329956
2/21/2013	1614.050049
2/22/2013	1622.079956
2/25/2013	1627.349976
2/26/2013	1624.180054
2/27/2013	1624.140015
2/28/2013	1637.630005
3/1/2013	1637.439941
3/4/2013	1635.97998
3/5/2013	1642.079956
3/6/2013	1651.839966
3/7/2013	1650.930054
3/8/2013	1653.959961
3/11/2013	1657.959961
3/12/2013	1656.540039
3/13/2013	1646.219971
3/14/2013	1640.73999
3/15/2013	1627.640015
3/18/2013	1621.359985
3/19/2013	1625.459961
3/20/2013	1631.540039
3/21/2013	1630.75
3/22/2013	1626.890015
3/25/2013	1643.890015
3/26/2013	1652.829956
3/27/2013	1667.569946
3/28/2013	1674.040039
3/29/2013	1671.630005
4/1/2013	1667.609985
4/2/2013	1685
4/3/2013	1685.400024
4/4/2013	1688.459961
4/5/2013	1688.650024
4/8/2013	1687.98999
4/9/2013	1690.27002
4/10/2013	1696.199951
4/11/2013	1707.040039
4/12/2013	1698.530029
4/15/2013	1697.77002
4/16/2013	1700.530029
4/17/2013	1710.969971
4/18/2013	1706.26001
4/19/2013	1706.280029
4/22/2013	1706.680054
4/23/2013	1700.390015
4/24/2013	1707.349976
4/25/2013	1706.339966
4/26/2013	1711.290039
4/29/2013	1707.969971
4/30/2013	1717.650024
5/2/2013	1713.459961
5/3/2013	1694.77002
5/6/2013	1752.02002
5/7/2013	1776.72998
5/8/2013	1774
5/9/2013	1766.069946
5/10/2013	1772.380005
5/13/2013	1787.900024
5/14/2013	1788.430054
5/15/2013	1783.030029
5/16/2013	1766.719971
5/17/2013	1769.160034
5/20/2013	1777.150024
5/21/2013	1787.380005
5/22/2013	1783.880005
5/23/2013	1773.060059
5/27/2013	1767.130005
5/28/2013	1776.160034
5/29/2013	1783.469971
5/30/2013	1774.920044
5/31/2013	1769.219971
6/3/2013	1766.329956
6/4/2013	1776.73999
6/5/2013	1774.420044
6/6/2013	1769.599976
6/7/2013	1775.589966
6/10/2013	1787.800049
6/11/2013	1779.569946
6/12/2013	1775.119995
6/13/2013	1742.869995
6/14/2013	1762.189941
6/17/2013	1772.170044
6/18/2013	1774.050049
6/19/2013	1772.880005
6/20/2013	1762.339966
6/21/2013	1755.849976
6/24/2013	1738.189941
6/25/2013	1728.640015
6/26/2013	1740.76001
6/27/2013	1751.569946
6/28/2013	1773.540039
7/1/2013	1775.140015
7/2/2013	1771.890015
7/3/2013	1769.209961
7/4/2013	1771.339966
7/5/2013	1772.27002
7/8/2013	1762.869995
7/9/2013	1766.48999
7/10/2013	1768.709961
7/11/2013	1781.150024
7/12/2013	1785.650024
7/15/2013	1786.670044
7/16/2013	1786.390015
7/17/2013	1788.660034
7/18/2013	1791.540039
7/19/2013	1797.73999
7/22/2013	1797.680054
7/23/2013	1805.310059
7/24/2013	1810
7/25/2013	1808.420044
7/26/2013	1807.609985
7/29/2013	1798.780029
7/30/2013	1795.079956
7/31/2013	1772.619995
8/1/2013	1777.819946
8/2/2013	1782.51001
8/5/2013	1785.140015
8/6/2013	1784.640015
8/7/2013	1779.319946
8/12/2013	1784.569946
8/13/2013	1795.089966
8/14/2013	1793.72998
8/15/2013	1792.209961
8/16/2013	1788.23999
8/19/2013	1778.359985
8/20/2013	1745.420044
8/21/2013	1744.849976
8/22/2013	1720.369995
8/23/2013	1721.069946
8/26/2013	1722.48999
8/27/2013	1701.23999
8/28/2013	1686.170044
8/29/2013	1703.780029
8/30/2013	1727.579956
9/2/2013	1717.560059
9/3/2013	1724.209961
9/4/2013	1716.76001
9/5/2013	1720.969971
9/6/2013	1723.800049
9/9/2013	1747.030029
9/10/2013	1764.949951
9/11/2013	1768.47998
9/12/2013	1772.400024
9/13/2013	1770.800049
9/17/2013	1774.939941
9/18/2013	1771.400024
9/19/2013	1792.910034
9/20/2013	1801.829956
9/23/2013	1796.359985
9/24/2013	1792.47998
9/25/2013	1784.060059
9/26/2013	1774.160034
9/27/2013	1776.160034
9/30/2013	1768.619995
10/1/2013	1769.030029
10/2/2013	1770.349976
10/3/2013	1771.369995
10/4/2013	1776.560059
10/7/2013	1776.819946
10/8/2013	1777.5
10/9/2013	1769.119995
10/10/2013	1775.920044
10/11/2013	1785.75
10/14/2013	1784.76001
10/16/2013	1791.369995
10/17/2013	1797.420044
10/18/2013	1799.589966
10/21/2013	1802.609985
10/22/2013	1803.579956
10/23/2013	1814.109985
10/24/2013	1818.930054
10/25/2013	1817.569946
10/28/2013	1818.390015
10/29/2013	1815.650024
10/30/2013	1817.380005
10/31/2013	1806.849976
11/1/2013	1810.410034
11/4/2013	1807.469971
11/6/2013	1803.050049
11/7/2013	1806.609985
11/8/2013	1804.47998
11/11/2013	1804.209961
11/12/2013	1794.800049
11/13/2013	1782.48999
11/14/2013	1784.199951
11/15/2013	1789.869995
11/18/2013	1792.390015
11/19/2013	1807.160034
11/20/2013	1798.689941
11/21/2013	1794.650024
11/22/2013	1794.52002
11/25/2013	1797.969971
11/26/2013	1798.130005
11/27/2013	1798.459961
11/28/2013	1807.599976
11/29/2013	1812.719971
12/2/2013	1818.150024
12/3/2013	1824.290039
12/4/2013	1821.900024
12/5/2013	1824.859985
12/6/2013	1826.949951
12/9/2013	1841.869995
12/10/2013	1843.849976
12/11/2013	1842.819946
12/12/2013	1833.869995
12/13/2013	1840.349976
12/16/2013	1837.880005
12/17/2013	1850.900024
12/18/2013	1847.5
12/19/2013	1846.180054
12/20/2013	1838.030029
12/23/2013	1832.859985
12/24/2013	1835.48999
12/26/2013	1844.099976
12/27/2013	1861.060059
12/30/2013	1872.52002
12/31/2013	1866.959961
1/2/2014	1852.949951
1/3/2014	1834.73999
1/6/2014	1829.180054
1/7/2014	1825.109985
1/8/2014	1831.300049
1/9/2014	1828.209961
1/10/2014	1826.609985
1/13/2014	1834.969971
1/15/2014	1824.030029
1/16/2014	1813.01001
1/20/2014	1807.589966
1/21/2014	1815.339966
1/22/2014	1814.099976
1/23/2014	1808.310059
1/24/2014	1802.569946
1/27/2014	1778.880005
1/28/2014	1781.25
1/29/2014	1789.22998
1/30/2014	1804.030029
2/4/2014	1778.829956
2/5/2014	1785.880005
2/6/2014	1797.900024
2/7/2014	1808.589966
2/10/2014	1816.140015
2/11/2014	1824.170044
2/12/2014	1825.640015
2/13/2014	1817.150024
2/14/2014	1819.369995
2/17/2014	1827.47998
2/18/2014	1825.23999
2/19/2014	1829.449951
2/20/2014	1827.810059
2/21/2014	1830.73999
2/24/2014	1828.680054
2/25/2014	1833.75
2/26/2014	1822.550049
2/27/2014	1831.660034
2/28/2014	1835.660034
3/3/2014	1824.689941
3/4/2014	1826.459961
3/5/2014	1829.109985
3/6/2014	1838.689941
3/7/2014	1832.26001
3/10/2014	1822.060059
3/11/2014	1828.550049
3/12/2014	1818.599976
3/13/2014	1818.859985
3/14/2014	1805.119995
3/17/2014	1815.160034
3/18/2014	1820.699951
3/19/2014	1817.439941
3/20/2014	1818.170044
3/21/2014	1820.47998
3/24/2014	1833.849976
3/25/2014	1837.170044
3/26/2014	1839.140015
3/27/2014	1846.869995
3/28/2014	1850.72998
3/31/2014	1849.209961
4/1/2014	1847.76001
4/2/2014	1852
4/3/2014	1855.630005
4/4/2014	1856.609985
4/7/2014	1862.900024
4/8/2014	1852.310059
4/9/2014	1855.75
4/10/2014	1859.52002
4/11/2014	1852.660034
4/14/2014	1851.530029
4/15/2014	1853.880005
4/16/2014	1845.369995
4/17/2014	1850.540039
4/18/2014	1852.689941
4/21/2014	1862.930054
4/22/2014	1866.420044
4/23/2014	1867.349976
4/24/2014	1865.280029
4/25/2014	1860.97998
4/28/2014	1855.73999
4/29/2014	1859.339966
4/30/2014	1871.52002
5/2/2014	1869.079956
5/5/2014	1860.540039
5/6/2014	1860.430054
5/7/2014	1860.430054
5/8/2014	1862.839966
5/9/2014	1866.719971
5/12/2014	1866.079956
5/14/2014	1879.199951
5/15/2014	1879.829956
5/16/2014	1883.339966
5/19/2014	1887.069946
5/20/2014	1881.160034
5/21/2014	1877.030029
5/22/2014	1875.119995
5/23/2014	1869.219971
5/26/2014	1862.800049
5/27/2014	1867.569946
5/28/2014	1871.660034
5/29/2014	1876.619995
5/30/2014	1873.380005
6/2/2014	1864.25
6/3/2014	1872.550049
6/4/2014	1865.199951
6/5/2014	1869
6/6/2014	1862.699951
6/9/2014	1863.689941
6/10/2014	1876.609985
6/11/2014	1878.380005
6/12/2014	1873.869995
6/13/2014	1876.73999
6/16/2014	1871.579956
6/17/2014	1874.599976
6/18/2014	1876.579956
6/19/2014	1881.47998
6/20/2014	1885.719971
6/23/2014	1883.959961
6/24/2014	1892.329956
6/25/2014	1889.550049
6/26/2014	1889.969971
6/27/2014	1880.930054
6/30/2014	1882.709961
7/1/2014	1879.119995
7/2/2014	1886.839966
7/3/2014	1888.689941
7/4/2014	1884.910034
7/7/2014	1892.5
7/8/2014	1892.650024
7/9/2014	1891.160034
7/10/2014	1892.619995
7/11/2014	1883.150024
7/14/2014	1884.869995
7/16/2014	1886.709961
7/17/2014	1883.140015
7/18/2014	1872.969971
7/21/2014	1868.640015
7/22/2014	1871.359985
7/23/2014	1871.829956
7/24/2014	1877.050049
7/25/2014	1877.339966
7/30/2014	1878.339966
7/31/2014	1871.359985
8/1/2014	1863.339966
8/4/2014	1875.800049
8/5/2014	1876.689941
8/6/2014	1869.920044
8/7/2014	1867.319946
8/8/2014	1839.869995
8/11/2014	1849.319946
8/12/2014	1850.390015
8/13/2014	1858.040039
8/14/2014	1861.579956
8/15/2014	1864.310059
8/18/2014	1861.75
8/19/2014	1872.160034
8/20/2014	1878.890015
8/21/2014	1874.810059
8/22/2014	1870.98999
8/25/2014	1862.310059
8/26/2014	1861.819946
8/27/2014	1872.380005
8/28/2014	1875.680054
8/29/2014	1866.109985
9/2/2014	1867.689941
9/3/2014	1864.869995
9/4/2014	1869.209961
9/5/2014	1868.459961
9/8/2014	1871.089966
9/9/2014	1874.119995
9/10/2014	1870.849976
9/11/2014	1866.109985
9/12/2014	1855.640015
9/15/2014	1847.300049
9/17/2014	1843.780029
9/18/2014	1845.319946
9/19/2014	1849.48999
9/22/2014	1846.050049
9/23/2014	1840.189941
9/24/2014	1840.079956
9/25/2014	1843.109985
9/26/2014	1840.5
9/29/2014	1846.339966
9/30/2014	1846.310059
10/1/2014	1845.319946
10/2/2014	1837.680054
10/3/2014	1840.819946
10/7/2014	1833.540039
10/8/2014	1824.319946
10/9/2014	1829.72998
10/10/2014	1808.880005
10/13/2014	1797.199951
10/14/2014	1796.380005
10/15/2014	1786.839966
10/16/2014	1767.77002
10/17/2014	1788.310059
10/20/2014	1803.140015
10/21/2014	1796.219971
10/23/2014	1810.680054
10/24/2014	1818.859985
10/27/2014	1823.150024
10/28/2014	1825.680054
10/29/2014	1839.550049
10/30/2014	1842.780029
10/31/2014	1855.150024
11/3/2014	1853.339966
11/4/2014	1847.359985
11/5/2014	1839.290039
11/6/2014	1831.97998
11/7/2014	1824.189941
11/10/2014	1827.930054
11/11/2014	1825.109985
11/12/2014	1816.23999
11/13/2014	1815.810059
11/14/2014	1813.790039
11/17/2014	1806.47998
11/18/2014	1818.380005
11/19/2014	1824.390015
11/20/2014	1822.290039
11/21/2014	1809.130005
11/24/2014	1833.77002
11/25/2014	1838.560059
11/26/2014	1842.170044
11/27/2014	1829.910034
11/28/2014	1820.890015
12/1/2014	1778.27002
12/2/2014	1785.969971
12/3/2014	1758.150024
12/4/2014	1745.689941
12/5/2014	1749.369995
12/8/2014	1740.839966
12/9/2014	1738.099976
12/11/2014	1744.569946
12/12/2014	1732.98999
12/15/2014	1697.310059
12/16/2014	1673.939941
12/17/2014	1681.900024
12/18/2014	1699.949951
12/19/2014	1715.98999
12/22/2014	1744.050049
12/23/2014	1749.050049
12/24/2014	1749.73999
12/26/2014	1764.439941
12/29/2014	1768.410034
12/30/2014	1766.829956
12/31/2014	1761.25
1/2/2015	1752.77002
1/5/2015	1736.619995
1/6/2015	1716.579956
1/7/2015	1709.180054
1/8/2015	1728.060059
1/9/2015	1732.439941
1/12/2015	1735.079956
1/13/2015	1748.900024
1/14/2015	1742.01001
1/15/2015	1745
1/16/2015	1743.569946
1/19/2015	1753.310059
1/20/2015	1750.109985
1/21/2015	1770.089966
1/22/2015	1781.75
1/23/2015	1803.079956
1/26/2015	1796.439941
1/27/2015	1803.170044
1/28/2015	1795.880005
1/29/2015	1782.180054
1/30/2015	1781.26001
2/2/2015	1781.26001
2/3/2015	1781.26001
2/4/2015	1803.02002
2/5/2015	1803.089966
2/6/2015	1809.439941
2/9/2015	1811.579956
2/10/2015	1811.119995
2/11/2015	1798.949951
2/12/2015	1789.069946
2/13/2015	1800.949951
2/16/2015	1808.890015
2/17/2015	1810.089966
2/18/2015	1807.869995
2/20/2015	1807.869995
2/23/2015	1809.390015
2/24/2015	1818.680054
2/25/2015	1815.859985
2/26/2015	1820.869995
2/27/2015	1821.209961
3/2/2015	1817.130005
3/3/2015	1821.25
3/4/2015	1825.540039
3/5/2015	1806.089966
3/6/2015	1806.959961
3/9/2015	1791.73999
3/10/2015	1789.72998
3/11/2015	1778.160034
3/12/2015	1786.869995
3/13/2015	1781.75
3/16/2015	1780.540039
3/17/2015	1787.869995
3/18/2015	1797.569946
3/19/2015	1809.130005
3/20/2015	1803.650024
3/23/2015	1795.849976
3/24/2015	1814.040039
3/25/2015	1819.099976
3/26/2015	1818.420044
3/27/2015	1813.369995
3/30/2015	1821.829956
3/31/2015	1830.780029
4/1/2015	1826.310059
4/2/2015	1831.969971
4/3/2015	1834.52002
4/6/2015	1842.939941
4/7/2015	1856.51001
4/8/2015	1850.310059
4/9/2015	1849.390015
4/10/2015	1844.310059
4/13/2015	1842.079956
4/14/2015	1839.609985
4/15/2015	1840.130005
4/16/2015	1847.939941
4/17/2015	1845.859985
4/20/2015	1848.660034
4/21/2015	1862.800049
4/22/2015	1854.77002
4/23/2015	1846.079956
4/24/2015	1862.579956
4/27/2015	1859.579956
4/28/2015	1855.060059
4/29/2015	1842.930054
4/30/2015	1818.27002
5/1/2015	1818.27002
5/5/2015	1827.420044
5/6/2015	1820.969971
5/7/2015	1805.099976
5/8/2015	1807.650024
5/11/2015	1805.48999
5/12/2015	1798.609985
5/13/2015	1803.02002
5/14/2015	1805.869995
5/15/2015	1811.920044
5/18/2015	1823.5
5/19/2015	1809.719971
5/20/2015	1810.109985
5/21/2015	1795.040039
5/22/2015	1787.5
5/25/2015	1767.380005
5/26/2015	1764.069946
5/27/2015	1755.050049
5/28/2015	1755.560059
5/29/2015	1747.52002
6/1/2015	1743.410034
6/2/2015	1741.369995
6/3/2015	1749.170044
6/4/2015	1741.47998
6/5/2015	1745.329956
6/8/2015	1739.449951
6/9/2015	1729.050049
6/10/2015	1735.630005
6/11/2015	1734.76001
6/12/2015	1734.369995
6/15/2015	1722.160034
6/16/2015	1722.23999
6/17/2015	1726.859985
6/18/2015	1718.119995
6/19/2015	1721.77002
6/22/2015	1732.76001
6/23/2015	1726.859985
6/24/2015	1731.680054
6/25/2015	1716.810059
6/26/2015	1710.469971
6/29/2015	1691.920044
6/30/2015	1706.640015
7/1/2015	1727.959961
7/2/2015	1733.880005
7/3/2015	1734.23999
7/6/2015	1717.050049
7/7/2015	1712.300049
7/8/2015	1695.829956
7/9/2015	1701.540039
7/10/2015	1715.579956
7/13/2015	1716.109985
7/14/2015	1721.099976
7/15/2015	1715.579956
7/16/2015	1726.72998
7/20/2015	1724.130005
7/21/2015	1736.189941
7/22/2015	1729.530029
7/23/2015	1722.439941
7/24/2015	1720.76001
7/27/2015	1709.76001
7/28/2015	1699.699951
7/29/2015	1698.98999
7/30/2015	1699.920044
7/31/2015	1723.140015
8/3/2015	1744.189941
8/4/2015	1723.72998
8/5/2015	1725.560059
8/6/2015	1694.640015
8/7/2015	1682.650024
8/10/2015	1654.369995
8/11/2015	1636.709961
8/12/2015	1609.930054
8/13/2015	1621.619995
8/14/2015	1596.819946
8/17/2015	1572.540039
8/18/2015	1579.599976
8/19/2015	1582.439941
8/20/2015	1577.410034
8/21/2015	1574.670044
8/24/2015	1532.140015
8/25/2015	1563.939941
8/26/2015	1580.369995
8/27/2015	1601.699951
8/28/2015	1612.73999
9/1/2015	1609.209961
9/2/2015	1590.189941
9/3/2015	1602.75
9/4/2015	1589.160034
9/7/2015	1582.849976
9/8/2015	1587.119995
9/9/2015	1603.359985
9/10/2015	1614.02002
9/11/2015	1603.599976
9/14/2015	1639.630005
9/15/2015	1647.150024
9/17/2015	1681.540039
9/18/2015	1669.449951
9/21/2015	1639.469971
9/22/2015	1635.369995
9/23/2015	1613.170044
9/25/2015	1615.01001
9/28/2015	1608.430054
9/29/2015	1603.319946
9/30/2015	1621.040039
10/1/2015	1633.930054
10/2/2015	1628.800049
10/5/2015	1647.589966
10/6/2015	1662.51001
10/7/2015	1689.25
10/8/2015	1692.199951
10/9/2015	1706.540039
10/12/2015	1709.859985
10/13/2015	1711.140015
10/15/2015	1713.25
10/16/2015	1716.819946
10/19/2015	1718.199951
10/20/2015	1705.030029
10/21/2015	1707.109985
10/22/2015	1705.089966
10/23/2015	1710.930054
10/26/2015	1706.790039
10/27/2015	1696.949951
10/28/2015	1686.51001
10/29/2015	1666.97998
10/30/2015	1665.709961
11/2/2015	1664.069946
11/3/2015	1677.560059
11/4/2015	1685.619995
11/5/2015	1688.540039
11/6/2015	1685.699951
11/9/2015	1686.109985
11/11/2015	1665.319946
11/12/2015	1663.199951
11/13/2015	1658.910034
11/16/2015	1656
11/17/2015	1661.530029
11/18/2015	1656.5
11/19/2015	1660.060059
11/20/2015	1661.890015
11/23/2015	1670.900024
11/24/2015	1677.030029
11/25/2015	1684.420044
11/26/2015	1683.089966
11/27/2015	1682.589966
11/30/2015	1672.160034
12/1/2015	1682.369995
12/2/2015	1676.77002
12/3/2015	1673.920044
12/4/2015	1667.869995
12/7/2015	1672
12/8/2015	1669.23999
12/9/2015	1659.359985
12/10/2015	1648.650024
12/11/2015	1640.140015
12/14/2015	1629.959961
12/15/2015	1622.839966
12/16/2015	1634.130005
12/17/2015	1656.52002
12/18/2015	1643.900024
12/21/2015	1629.089966
12/22/2015	1643.26001
12/23/2015	1663.51001
12/28/2015	1670.72998
12/29/2015	1685.359985
12/30/2015	1693.140015
12/31/2015	1692.51001
1/4/2016	1653.369995
1/5/2016	1665.699951
1/6/2016	1667.969971
1/7/2016	1655.130005
