# Supplementary material for: Improving forecasting accuracy for stock market data using EMD-HW bagging
Source: PLoS One. 2018 Jul 17;13(7):e0199582. doi: 10.1371/journal.pone.0199582 (PMC6049912; doi:10.1371/journal.pone.0199582)
Supplement: S4 Fig — (CSV) [file pone.0199582.s004.csv]

Date	Close
2/8/2010	316.5
2/9/2010	317.059998
2/10/2010	316.100006
2/11/2010	316.799988
2/12/2010	315.73999
2/15/2010	315.859985
2/16/2010	318.839996
2/17/2010	323.130005
2/18/2010	324.299988
2/19/2010	325.600006
2/22/2010	325.119995
2/23/2010	320.98999
2/24/2010	320.920013
2/25/2010	314.850006
2/26/2010	317.73999
3/1/2010	324.369995
3/2/2010	328.23999
3/3/2010	331.859985
3/4/2010	332.450012
3/5/2010	338.679993
3/8/2010	338.170013
3/9/2010	339.089996
3/10/2010	340.970001
3/11/2010	339.019989
3/12/2010	339.570007
3/15/2010	335.109985
3/16/2010	339.26001
3/17/2010	343.059998
3/18/2010	341.950012
3/19/2010	338.649994
3/22/2010	338.130005
3/23/2010	341.51001
3/24/2010	341.73999
3/25/2010	345.609985
3/26/2010	343.809998
3/29/2010	343.959991
3/30/2010	343.600006
3/31/2010	344.220001
4/1/2010	351.440002
4/6/2010	355.609985
4/7/2010	353.890015
4/8/2010	350.890015
4/9/2010	355.890015
4/12/2010	355.339996
4/13/2010	354.429993
4/14/2010	356.670013
4/15/2010	355.570007
4/16/2010	349.75
4/19/2010	348.570007
4/20/2010	354.859985
4/21/2010	353.660004
4/22/2010	351.309998
4/23/2010	353.380005
4/26/2010	357.429993
4/27/2010	349.119995
4/28/2010	344.549988
4/29/2010	348.459991
4/30/2010	345.910004
5/3/2010	346.940002
5/4/2010	335.859985
5/5/2010	330.779999
5/6/2010	326.190002
5/7/2010	312.350006
5/10/2010	335.23999
5/11/2010	333.480011
5/12/2010	336.899994
5/13/2010	337.799988
5/14/2010	327.23999
5/17/2010	326.570007
5/18/2010	331
5/19/2010	321.450012
5/20/2010	314.859985
5/21/2010	313.410004
5/24/2010	313.570007
5/25/2010	305.029999
5/26/2010	312
5/27/2010	321.160004
5/28/2010	320.640015
5/31/2010	320.700012
6/1/2010	321.209991
6/2/2010	322.559998
6/3/2010	327.029999
6/4/2010	321.220001
6/7/2010	317.540009
6/8/2010	314.829987
6/9/2010	320.630005
6/10/2010	325.420013
6/11/2010	325.559998
6/14/2010	331.450012
6/15/2010	333.820007
6/16/2010	334.76001
6/17/2010	335.26001
6/18/2010	336.059998
6/21/2010	341.040009
6/22/2010	339.799988
6/23/2010	335.109985
6/24/2010	329.220001
6/25/2010	325.98999
6/28/2010	330.459991
6/29/2010	319.029999
6/30/2010	316.809998
7/1/2010	307.869995
7/2/2010	308.200012
7/5/2010	306.269989
7/6/2010	314.429993
7/7/2010	317.559998
7/8/2010	322.619995
7/9/2010	324.420013
7/12/2010	326.559998
7/13/2010	333.76001
7/14/2010	335.029999
7/15/2010	329.76001
7/16/2010	323.98999
7/19/2010	322
7/20/2010	320.459991
7/21/2010	326.359985
7/22/2010	335.200012
7/23/2010	337.140015
7/26/2010	337.820007
7/27/2010	338.079987
7/28/2010	335.029999
7/29/2010	332.130005
7/30/2010	330.640015
8/2/2010	339.660004
8/3/2010	339
8/4/2010	339.200012
8/5/2010	336.570007
8/6/2010	331.190002
8/9/2010	335.890015
8/10/2010	333.140015
8/11/2010	324.98999
8/12/2010	324.119995
8/13/2010	323.920013
8/16/2010	323.140015
8/17/2010	328.450012
8/18/2010	327.670013
8/19/2010	322.369995
8/20/2010	318.019989
8/23/2010	318.540009
8/24/2010	313.390015
8/25/2010	311.720001
8/26/2010	314.220001
8/27/2010	317.040009
8/30/2010	315.549988
8/31/2010	316.470001
9/1/2010	325.519989
9/2/2010	326.570007
9/3/2010	329.350006
9/6/2010	330.529999
9/7/2010	327.76001
9/8/2010	331.429993
9/9/2010	334.589996
9/10/2010	334.959991
9/13/2010	337.269989
9/14/2010	336.730011
9/15/2010	335.859985
9/16/2010	334.670013
9/17/2010	334.540009
9/20/2010	339.809998
9/21/2010	338.940002
9/22/2010	334.350006
9/23/2010	332.820007
9/24/2010	337.850006
9/27/2010	337.170013
9/28/2010	338.170013
9/29/2010	335.850006
9/30/2010	334.390015
10/1/2010	333.779999
10/4/2010	330.399994
10/5/2010	335.029999
10/6/2010	336.970001
10/7/2010	337.670013
10/8/2010	336.529999
10/11/2010	337.040009
10/12/2010	335.089996
10/13/2010	341.720001
10/14/2010	341.329987
10/15/2010	341.450012
10/18/2010	341.720001
10/19/2010	339.149994
10/20/2010	339.709991
10/21/2010	341.920013
10/22/2010	341.070007
10/25/2010	342.529999
10/26/2010	340.76001
10/27/2010	337.98999
10/28/2010	338.100006
10/29/2010	337.230011
11/1/2010	339.350006
11/2/2010	342.019989
11/3/2010	339.049988
11/4/2010	345.149994
11/5/2010	346.899994
11/8/2010	346.690002
11/9/2010	347.73999
11/10/2010	346.089996
11/11/2010	344.829987
11/12/2010	343.200012
11/15/2010	345.529999
11/16/2010	339.209991
11/17/2010	341.5
11/18/2010	346.269989
11/19/2010	344.579987
11/22/2010	342.420013
11/23/2010	334.820007
11/24/2010	337.200012
11/25/2010	338.769989
11/26/2010	336.26001
11/29/2010	329.670013
11/30/2010	327.410004
12/1/2010	335.799988
12/2/2010	341.450012
12/3/2010	342.190002
12/6/2010	342.339996
12/7/2010	346.209991
12/8/2010	346.720001
12/9/2010	349.380005
12/10/2010	350.209991
12/13/2010	351.299988
12/14/2010	351.820007
12/15/2010	350.790009
12/16/2010	351.880005
12/17/2010	352.049988
12/20/2010	353.149994
12/21/2010	356.140015
12/22/2010	356.170013
12/23/2010	356.209991
12/24/2010	355.920013
12/27/2010	355.570007
12/28/2010	356.690002
12/29/2010	358.320007
12/30/2010	356.359985
12/31/2010	354.570007
1/3/2011	359.859985
1/4/2011	358.859985
1/5/2011	357.279999
1/6/2011	356.890015
1/7/2011	356.440002
1/10/2011	354.209991
1/11/2011	358.299988
1/12/2011	362.410004
1/13/2011	360.790009
1/14/2011	361.320007
1/17/2011	361.079987
1/18/2011	363.730011
1/19/2011	357.959991
1/20/2011	356.140015
1/21/2011	361.049988
1/24/2011	360.98999
1/25/2011	358.76001
1/26/2011	362.049988
1/27/2011	364.329987
1/28/2011	361.160004
1/31/2011	360.75
2/1/2011	367.109985
2/2/2011	367.390015
2/3/2011	364.890015
2/4/2011	365.51001
2/7/2011	369.850006
2/8/2011	371.109985
2/9/2011	369.179993
2/10/2011	370.609985
2/11/2011	369.649994
2/14/2011	370.170013
2/15/2011	370.51001
2/16/2011	371.48999
2/17/2011	372.98999
2/18/2011	374.190002
2/21/2011	370.920013
2/22/2011	368.829987
2/23/2011	365.23999
2/24/2011	363.730011
2/25/2011	366.769989
2/28/2011	369.130005
3/1/2011	367.950012
3/2/2011	364.859985
3/3/2011	367.600006
3/4/2011	367.950012
3/7/2011	366.079987
3/8/2011	366.380005
3/9/2011	366.25
3/10/2011	362.140015
3/11/2011	359.070007
3/14/2011	356.320007
3/15/2011	348.089996
3/16/2011	343.200012
3/17/2011	349.26001
3/18/2011	350.410004
3/21/2011	356.700012
3/22/2011	356.380005
3/23/2011	359.73999
3/24/2011	363.390015
3/25/2011	364.649994
3/28/2011	364.570007
3/29/2011	365.910004
3/30/2011	367.869995
3/31/2011	365.619995
4/1/2011	369.450012
4/4/2011	369.01001
4/5/2011	368.959991
4/6/2011	369.640015
4/7/2011	367.390015
4/8/2011	366.940002
4/11/2011	366.470001
4/12/2011	360.769989
4/13/2011	362.76001
4/14/2011	359.480011
4/15/2011	359
4/18/2011	352.679993
4/19/2011	353.170013
4/20/2011	359.869995
4/21/2011	359.01001
4/26/2011	359.549988
4/27/2011	359.709991
4/28/2011	359.48999
4/29/2011	359.940002
5/2/2011	361.559998
5/3/2011	360.420013
5/4/2011	355.910004
5/5/2011	354.820007
5/6/2011	359.119995
5/9/2011	355.929993
5/10/2011	361.049988
5/11/2011	360.549988
5/12/2011	357.519989
5/13/2011	354.859985
5/16/2011	352.299988
5/17/2011	347.720001
5/18/2011	349.100006
5/19/2011	350.839996
5/20/2011	348.23999
5/23/2011	342.459991
5/24/2011	343.200012
5/25/2011	344.910004
5/26/2011	344.470001
5/27/2011	346.059998
5/30/2011	346.200012
5/31/2011	349.440002
6/1/2011	345.950012
6/2/2011	340.640015
6/3/2011	340.23999
6/6/2011	339.179993
6/7/2011	338.929993
6/8/2011	335.649994
6/9/2011	338.040009
6/10/2011	333.829987
6/13/2011	334.029999
6/14/2011	337.519989
6/15/2011	334.040009
6/16/2011	332.350006
6/17/2011	333.109985
6/20/2011	331.640015
6/21/2011	336.140015
6/22/2011	334.170013
6/23/2011	328.570007
6/24/2011	328.73999
6/27/2011	328.51001
6/28/2011	329.899994
6/29/2011	335.279999
6/30/2011	339.649994
7/1/2011	342.820007
7/4/2011	343.5
7/5/2011	343.100006
7/6/2011	341.619995
7/7/2011	345.160004
7/8/2011	342.480011
7/11/2011	336.160004
7/12/2011	332.119995
7/13/2011	332.980011
7/14/2011	330.459991
7/15/2011	329.48999
7/18/2011	323.170013
7/19/2011	326.170013
7/20/2011	330.649994
7/21/2011	336.859985
7/22/2011	338.600006
7/25/2011	337.269989
7/26/2011	336.73999
7/27/2011	333.100006
7/28/2011	332.559998
7/29/2011	329.220001
8/1/2011	324.589996
8/2/2011	320
8/3/2011	310.690002
8/4/2011	300.850006
8/5/2011	296.350006
8/8/2011	283.359985
8/9/2011	287.049988
8/10/2011	277.269989
8/11/2011	282.790009
8/12/2011	291.899994
8/15/2011	293.700012
8/16/2011	291.51001
8/17/2011	292.649994
8/18/2011	279.579987
8/19/2011	274.149994
8/22/2011	276.369995
8/23/2011	278.320007
8/24/2011	281.579987
8/25/2011	278.48999
8/26/2011	276.600006
8/29/2011	281.26001
8/30/2011	283.640015
8/31/2011	292.929993
9/1/2011	293.959991
9/2/2011	286.429993
9/5/2011	274.450012
9/6/2011	273.329987
9/7/2011	281.049988
9/8/2011	283.390015
9/9/2011	276.100006
9/12/2011	268.480011
9/13/2011	270.049988
9/14/2011	273.559998
9/15/2011	278.519989
9/16/2011	281.730011
9/19/2011	274.630005
9/20/2011	279.540009
9/21/2011	275.679993
9/22/2011	263.440002
9/23/2011	264.720001
9/26/2011	269.829987
9/27/2011	282.040009
9/28/2011	278.309998
9/29/2011	283.980011
9/30/2011	280.179993
10/3/2011	275.640015
10/4/2011	270.059998
10/5/2011	278.089996
10/6/2011	285.809998
10/7/2011	288.309998
10/10/2011	293.339996
10/11/2011	292.880005
10/12/2011	300.140015
10/13/2011	297.390015
10/14/2011	302.410004
10/17/2011	299.23999
10/18/2011	298.679993
10/19/2011	301.679993
10/20/2011	299.01001
10/21/2011	305.700012
10/24/2011	308.320007
10/25/2011	304.980011
10/26/2011	303.839996
10/27/2011	315.450012
10/28/2011	313.01001
10/31/2011	307.5
11/1/2011	296.190002
11/2/2011	298.209991
11/3/2011	304.5
11/4/2011	301.970001
11/7/2011	299.75
11/8/2011	303.980011
11/9/2011	294.399994
11/10/2011	294.320007
11/11/2011	300.980011
11/14/2011	296.899994
11/15/2011	292.929993
11/16/2011	294.470001
11/17/2011	290.209991
11/18/2011	288.01001
11/21/2011	278.839996
11/22/2011	276.910004
11/23/2011	272.790009
11/24/2011	271.609985
11/25/2011	274.369995
11/28/2011	285.070007
11/29/2011	287.549988
11/30/2011	299.679993
12/1/2011	296.970001
12/2/2011	300.769989
12/5/2011	305.100006
12/6/2011	304.799988
12/7/2011	304.309998
12/8/2011	299.790009
12/9/2011	304.579987
12/12/2011	297.390015
12/13/2011	298.559998
12/14/2011	292.149994
12/15/2011	294.619995
12/16/2011	294.029999
12/19/2011	293.899994
12/20/2011	301.790009
12/21/2011	300.799988
12/22/2011	305.179993
12/23/2011	307.790009
12/27/2011	309.369995
12/28/2011	306.76001
12/29/2011	310.76001
12/30/2011	312.470001
1/2/2012	316.820007
1/3/2012	318.040009
1/4/2012	314.529999
1/5/2012	311.920013
1/6/2012	311.109985
1/9/2012	311.76001
1/10/2012	315.5
1/11/2012	311.649994
1/12/2012	310.299988
1/13/2012	309.279999
1/16/2012	313.230011
1/17/2012	315.640015
1/18/2012	315.519989
1/19/2012	320.480011
1/20/2012	320.309998
1/23/2012	323.019989
1/24/2012	320.970001
1/25/2012	319.440002
1/26/2012	322.820007
1/27/2012	319.359985
1/30/2012	315.630005
1/31/2012	318.470001
2/1/2012	325.149994
2/2/2012	323.059998
2/3/2012	326.329987
2/6/2012	325.059998
2/7/2012	325.970001
2/8/2012	325.329987
2/9/2012	325.119995
2/10/2012	320.089996
2/13/2012	322.609985
2/14/2012	321.869995
2/15/2012	322.859985
2/16/2012	325.179993
2/17/2012	327.929993
2/20/2012	332.579987
2/21/2012	330.51001
2/22/2012	326.769989
2/23/2012	326.220001
2/24/2012	324.910004
2/27/2012	324.980011
2/28/2012	325.549988
2/29/2012	324.25
3/1/2012	326.549988
3/2/2012	327.850006
3/5/2012	325.640015
3/6/2012	317.529999
3/7/2012	319.640015
3/8/2012	325.109985
3/9/2012	326.029999
3/12/2012	326.100006
3/13/2012	331.48999
3/14/2012	333.200012
3/15/2012	335.100006
3/16/2012	336.170013
3/19/2012	336.119995
3/20/2012	332.049988
3/21/2012	330.779999
3/22/2012	326.920013
3/23/2012	326.190002
3/26/2012	330.230011
3/27/2012	328.98999
3/28/2012	325.619995
3/29/2012	321.089996
3/30/2012	323.51001
4/2/2012	326.390015
4/3/2012	322.029999
4/4/2012	313.869995
4/5/2012	314.910004
4/10/2012	305.910004
4/11/2012	307.769989
4/12/2012	310.880005
4/13/2012	306.119995
4/16/2012	306.019989
4/17/2012	313.179993
4/18/2012	309.98999
4/19/2012	306.76001
4/20/2012	309.200012
4/23/2012	301.269989
4/24/2012	304.679993
4/25/2012	308
4/26/2012	310.549988
4/27/2012	310.75
4/30/2012	308.299988
5/2/2012	306.869995
5/3/2012	306.440002
5/4/2012	300.950012
5/7/2012	304.73999
5/8/2012	300.589996
5/9/2012	300.070007
5/10/2012	302.940002
5/11/2012	305.279999
5/14/2012	298.049988
5/15/2012	296.23999
5/16/2012	294.98999
5/17/2012	290.230011
5/18/2012	288.769989
5/21/2012	290.540009
5/22/2012	295.950012
5/23/2012	289.160004
5/24/2012	292.079987
5/25/2012	292.76001
5/28/2012	292.76001
5/29/2012	295.269989
5/30/2012	290.660004
5/31/2012	290.089996
6/1/2012	283.769989
6/4/2012	283.070007
6/5/2012	284.98999
6/6/2012	291.390015
6/7/2012	292.899994
6/8/2012	291.730011
6/11/2012	291.390015
6/12/2012	292.01001
6/13/2012	291.600006
6/14/2012	291.980011
6/15/2012	297.579987
6/18/2012	297.01001
6/19/2012	301.809998
6/20/2012	302.950012
6/21/2012	301.640015
6/22/2012	298.76001
6/25/2012	294.279999
6/26/2012	294.049988
6/27/2012	298.070007
6/28/2012	297.220001
6/29/2012	307.309998
7/2/2012	310.269989
7/3/2012	314.339996
7/4/2012	314.829987
7/5/2012	312.970001
7/6/2012	309.839996
7/9/2012	308.399994
7/10/2012	312.410004
7/11/2012	312.549988
7/12/2012	311.420013
7/13/2012	314.600006
7/16/2012	315.980011
7/17/2012	315.299988
7/18/2012	319.160004
7/19/2012	322.480011
7/20/2012	319.75
7/23/2012	312.929993
7/24/2012	311.73999
7/25/2012	313.089996
7/26/2012	320.48999
7/27/2012	323.309998
7/30/2012	328.649994
7/31/2012	326.470001
8/1/2012	327.709991
8/2/2012	322.160004
8/3/2012	330.429993
8/6/2012	330.399994
8/7/2012	334.320007
8/8/2012	332.040009
8/9/2012	334.660004
8/10/2012	333.5
8/13/2012	331.380005
8/14/2012	332.890015
8/15/2012	333.179993
8/16/2012	333.75
8/17/2012	335.769989
8/20/2012	333.850006
8/21/2012	335.920013
8/22/2012	332.079987
8/23/2012	330.059998
8/24/2012	329.640015
8/27/2012	332.350006
8/28/2012	329.230011
8/29/2012	330.149994
8/30/2012	327.540009
8/31/2012	329.279999
9/3/2012	331.890015
9/4/2012	328.660004
9/5/2012	328.829987
9/6/2012	336.429993
9/7/2012	337.570007
9/10/2012	335.5
9/11/2012	336.109985
9/12/2012	336.100006
9/13/2012	334.600006
9/14/2012	338.279999
9/17/2012	337.149994
9/18/2012	335.470001
9/19/2012	335.709991
9/20/2012	334.23999
9/21/2012	334.149994
9/24/2012	331.839996
9/25/2012	334.5
9/26/2012	328.049988
9/27/2012	329.119995
9/28/2012	323.179993
10/1/2012	327.519989
10/2/2012	327.23999
10/3/2012	327.980011
10/4/2012	327.660004
10/5/2012	332.529999
10/8/2012	329.570007
10/9/2012	327.709991
10/10/2012	326.799988
10/11/2012	329.549988
10/12/2012	327.950012
10/15/2012	329.450012
10/16/2012	333.709991
10/17/2012	335.690002
10/18/2012	335.320007
10/19/2012	334.170013
10/22/2012	334.459991
10/23/2012	326.75
10/24/2012	328.48999
10/25/2012	329.25
10/26/2012	329.450012
10/29/2012	328.390015
10/30/2012	332.350006
10/31/2012	330.76001
11/1/2012	335.429993
11/2/2012	337.600006
11/5/2012	335.079987
11/6/2012	337.369995
11/7/2012	332.869995
11/8/2012	332.420013
11/9/2012	331.929993
11/12/2012	332.329987
11/13/2012	334.040009
11/14/2012	330.670013
11/15/2012	324.76001
11/16/2012	319.839996
11/19/2012	324.73999
11/20/2012	326.019989
11/21/2012	326.410004
11/22/2012	327.700012
11/23/2012	331.5
11/26/2012	330.899994
11/27/2012	332.920013
11/28/2012	334.279999
11/29/2012	338.100006
11/30/2012	336.549988
12/3/2012	337.279999
12/4/2012	337.619995
12/5/2012	338.850006
12/6/2012	341.290009
12/7/2012	342.609985
12/10/2012	342.910004
12/11/2012	344.119995
12/12/2012	344.350006
12/13/2012	343.829987
12/14/2012	344.390015
12/17/2012	343.339996
12/18/2012	343.600006
12/19/2012	345.140015
12/20/2012	346.600006
12/21/2012	344.119995
12/24/2012	344.519989
12/27/2012	344.709991
12/28/2012	342
12/31/2012	342.709991
1/2/2013	350.209991
1/3/2013	350.73999
1/4/2013	351.730011
1/7/2013	351.23999
1/8/2013	349.109985
1/9/2013	350
1/10/2013	350.690002
1/11/2013	350.130005
1/14/2013	347.339996
1/15/2013	347.859985
1/16/2013	348.839996
1/17/2013	351.190002
1/18/2013	350.890015
1/21/2013	353.070007
1/22/2013	353.450012
1/23/2013	353.01001
1/24/2013	354.130005
1/25/2013	355.73999
1/28/2013	356.679993
1/29/2013	358.079987
1/30/2013	357.540009
1/31/2013	354.350006
2/1/2013	355.549988
2/4/2013	349.690002
2/5/2013	348.429993
2/6/2013	345.859985
2/7/2013	343.700012
2/8/2013	345.130005
2/11/2013	344.98999
2/12/2013	346.200012
2/13/2013	345.829987
2/14/2013	345.839996
2/15/2013	343.450012
2/18/2013	343.230011
2/19/2013	347.630005
2/20/2013	343.609985
2/21/2013	336.380005
2/22/2013	339.869995
2/25/2013	340.26001
2/26/2013	335.290009
2/27/2013	337.369995
2/28/2013	340.529999
3/1/2013	339.730011
3/4/2013	339.579987
3/5/2013	346.5
3/6/2013	347.359985
3/7/2013	347.869995
3/8/2013	352.429993
3/11/2013	351.559998
3/12/2013	352.059998
3/13/2013	352.019989
3/14/2013	355.850006
3/15/2013	353.579987
3/18/2013	353.01001
3/19/2013	352.049988
3/20/2013	354.369995
3/21/2013	352.410004
3/22/2013	350.73999
3/25/2013	348.720001
3/26/2013	349.269989
3/27/2013	346.160004
3/28/2013	348.100006
4/2/2013	352.5
4/3/2013	349.600006
4/4/2013	346.529999
4/5/2013	340.709991
4/8/2013	340.910004
4/9/2013	341.350006
4/10/2013	348.529999
4/11/2013	351.279999
4/12/2013	348.649994
4/15/2013	346.299988
4/16/2013	345.790009
4/17/2013	340.839996
4/18/2013	340.720001
4/19/2013	341.679993
4/22/2013	340.070007
4/23/2013	349.149994
4/24/2013	352.940002
4/25/2013	354.040009
4/26/2013	351.5
4/29/2013	354.149994
4/30/2013	351.390015
5/2/2013	354.799988
5/3/2013	357.609985
5/6/2013	357.440002
5/7/2013	356.480011
5/8/2013	357.929993
5/9/2013	359.149994
5/10/2013	361.170013
5/13/2013	361.119995
5/14/2013	363.690002
5/15/2013	366.070007
5/16/2013	365.369995
5/17/2013	368.079987
5/20/2013	369.970001
5/21/2013	370.440002
5/22/2013	372.109985
5/23/2013	365.220001
5/24/2013	364.630005
5/27/2013	366.559998
5/28/2013	371.5
5/29/2013	366.25
5/30/2013	367.690002
5/31/2013	363.380005
6/3/2013	361.070007
6/4/2013	360.420013
6/5/2013	353.059998
6/6/2013	349.579987
6/7/2013	352.690002
6/10/2013	352.859985
6/11/2013	350.299988
6/12/2013	347.679993
6/13/2013	347.230011
6/14/2013	347.980011
6/17/2013	350.809998
6/18/2013	351.089996
6/19/2013	351.079987
6/20/2013	341.880005
6/21/2013	337.640015
6/24/2013	332.25
6/25/2013	335.399994
6/26/2013	340.820007
6/27/2013	344.75
6/28/2013	344.589996
7/1/2013	347.369995
7/2/2013	347.799988
7/3/2013	345.820007
7/4/2013	354.51001
7/5/2013	352.529999
7/8/2013	357.149994
7/9/2013	360.109985
7/10/2013	362.040009
7/11/2013	364.049988
7/12/2013	364.950012
7/15/2013	366.769989
7/16/2013	364.119995
7/17/2013	366.059998
7/18/2013	368.76001
7/19/2013	369.76001
7/22/2013	370.390015
7/23/2013	368.720001
7/24/2013	371.959991
7/25/2013	370.359985
7/26/2013	368.309998
7/29/2013	368.329987
7/30/2013	368.98999
7/31/2013	369.809998
8/1/2013	372.390015
8/2/2013	371.339996
8/5/2013	372.519989
8/6/2013	371.380005
8/7/2013	369.609985
8/8/2013	372.140015
8/9/2013	375.399994
8/12/2013	375.609985
8/13/2013	377.640015
8/14/2013	379.619995
8/15/2013	375.579987
8/16/2013	374.75
8/19/2013	373.799988
8/20/2013	368.929993
8/21/2013	367.51001
8/22/2013	371.940002
8/23/2013	374.670013
8/26/2013	373.48999
8/27/2013	364.869995
8/28/2013	364.470001
8/29/2013	367.130005
8/30/2013	362.929993
9/2/2013	369.26001
9/3/2013	367.089996
9/4/2013	368.26001
9/5/2013	369.950012
9/6/2013	371.040009
9/9/2013	369.779999
9/10/2013	376.309998
9/11/2013	375.049988
9/12/2013	376.660004
9/13/2013	376.839996
9/16/2013	379.890015
9/17/2013	379.809998
9/18/2013	380.920013
9/19/2013	382.579987
9/20/2013	382.070007
9/23/2013	379.549988
9/24/2013	380.670013
9/25/2013	379.600006
9/26/2013	377.950012
9/27/2013	375.769989
9/30/2013	374.920013
10/1/2013	377.630005
10/2/2013	376.170013
10/3/2013	374.829987
10/4/2013	376.029999
10/7/2013	373.75
10/8/2013	370.980011
10/9/2013	367.190002
10/10/2013	373.910004
10/11/2013	376.109985
10/14/2013	376.269989
10/15/2013	381.950012
10/16/2013	383.329987
10/17/2013	382.51001
10/18/2013	385.730011
10/21/2013	388.279999
10/22/2013	390.190002
10/23/2013	388.559998
10/24/2013	390.209991
10/25/2013	389.190002
10/28/2013	388.799988
10/29/2013	391.130005
10/30/2013	391.200012
10/31/2013	391.920013
11/1/2013	391.200012
11/4/2013	393.149994
11/5/2013	391.25
11/6/2013	393.970001
11/7/2013	393.220001
11/8/2013	394.070007
11/11/2013	395.450012
11/12/2013	393.380005
11/13/2013	391.179993
11/14/2013	394.869995
11/15/2013	395.339996
11/18/2013	396.980011
11/19/2013	395.480011
11/20/2013	396.540009
11/21/2013	395.329987
11/22/2013	395.799988
11/25/2013	397.459991
11/26/2013	394.109985
11/27/2013	396.220001
11/28/2013	396.75
11/29/2013	396.549988
12/2/2013	395.98999
12/3/2013	390.570007
12/4/2013	388.140015
12/5/2013	383.709991
12/6/2013	387.01001
12/9/2013	387.380005
12/10/2013	385.559998
12/11/2013	383.149994
12/12/2013	377.820007
12/13/2013	376.859985
12/16/2013	381.440002
12/17/2013	378.170013
12/18/2013	381.170013
12/19/2013	386.450012
12/20/2013	391.559998
12/23/2013	395.519989
12/24/2013	396.609985
12/27/2013	400.98999
12/30/2013	399.769989
12/31/2013	401.790009
1/2/2014	399.820007
1/3/2014	401.970001
1/6/2014	399.850006
1/7/2014	402.970001
1/8/2014	403.859985
1/9/2014	401.970001
1/10/2014	403.950012
1/13/2014	404.929993
1/14/2014	406.570007
1/15/2014	408.619995
1/16/2014	407.589996
1/17/2014	408.26001
1/20/2014	408
1/21/2014	405.190002
1/22/2014	407.450012
1/23/2014	403.890015
1/24/2014	393.850006
1/27/2014	390.790009
1/28/2014	392.230011
1/29/2014	389.329987
1/30/2014	389.609985
1/31/2014	386.850006
2/3/2014	383.630005
2/4/2014	382.980011
2/5/2014	382.649994
2/6/2014	388.410004
2/7/2014	389.540009
2/10/2014	389.640015
2/11/2014	394.959991
2/12/2014	397.420013
2/13/2014	397
2/14/2014	398.950012
2/17/2014	401.23999
2/18/2014	401.619995
2/19/2014	401.540009
2/20/2014	398.76001
2/21/2014	400.359985
2/24/2014	401.76001
2/25/2014	400.769989
2/26/2014	398.640015
2/27/2014	398.279999
2/28/2014	398.540009
3/3/2014	388.190002
3/4/2014	398.730011
3/5/2014	398.619995
3/6/2014	400.059998
3/7/2014	396.279999
3/10/2014	393.399994
3/11/2014	394.290009
3/12/2014	391.410004
3/13/2014	386.059998
3/14/2014	382.649994
3/17/2014	386.920013
3/18/2014	389.369995
3/19/2014	388.880005
3/20/2014	390.820007
3/21/2014	391.359985
3/24/2014	388.230011
3/25/2014	393.130005
3/26/2014	396.890015
3/27/2014	398.589996
3/28/2014	401.790009
3/31/2014	403.209991
4/1/2014	405.619995
4/2/2014	406.140015
4/3/2014	405.690002
4/4/2014	407.459991
4/7/2014	404.040009
4/8/2014	402.540009
4/9/2014	403.390015
4/10/2014	401.899994
4/11/2014	395.640015
4/14/2014	395.540009
4/15/2014	392.660004
4/16/2014	395.98999
4/17/2014	396.76001
4/22/2014	398.299988
4/23/2014	397.339996
4/24/2014	397.100006
4/25/2014	392.850006
4/28/2014	393.730011
4/29/2014	398.470001
4/30/2014	400.549988
5/2/2014	399.230011
5/5/2014	397.440002
5/6/2014	396.540009
5/7/2014	398.589996
5/8/2014	402.980011
5/9/2014	401.929993
5/12/2014	403.779999
5/13/2014	404.649994
5/14/2014	403.329987
5/15/2014	400.25
5/16/2014	399.559998
5/19/2014	401.040009
5/20/2014	400.799988
5/21/2014	402.899994
5/22/2014	404.140015
5/23/2014	405.140015
5/26/2014	406.880005
5/27/2014	406.809998
5/28/2014	405.940002
5/29/2014	407.440002
5/30/2014	407.209991
6/2/2014	408.769989
6/3/2014	408.609985
6/4/2014	408.070007
6/5/2014	410.970001
6/6/2014	413.26001
6/9/2014	415.459991
6/10/2014	415.859985
6/11/2014	414.450012
6/12/2014	414.73999
6/13/2014	414.049988
6/16/2014	412.540009
6/17/2014	414.579987
6/18/2014	415.480011
6/19/2014	417.980011
6/20/2014	417.899994
6/23/2014	415.589996
6/24/2014	415.779999
6/25/2014	411.929993
6/26/2014	410.809998
6/27/2014	410.859985
6/30/2014	413.149994
7/1/2014	415.480011
7/2/2014	415.850006
7/3/2014	419.529999
7/4/2014	418.700012
7/7/2014	414.119995
7/8/2014	409.76001
7/9/2014	410.48999
7/10/2014	403.390015
7/11/2014	403.609985
7/14/2014	406.549988
7/15/2014	404.01001
7/16/2014	408.779999
7/17/2014	404.839996
7/18/2014	404.399994
7/21/2014	403.709991
7/22/2014	407.950012
7/23/2014	408.529999
7/24/2014	409.980011
7/25/2014	404.839996
7/28/2014	404.679993
7/29/2014	407.309998
7/30/2014	407.959991
7/31/2014	404.290009
8/1/2014	398.559998
8/4/2014	395.950012
8/5/2014	398.380005
8/6/2014	397.209991
8/7/2014	394.200012
8/8/2014	390.25
8/11/2014	396.649994
8/12/2014	394.220001
8/13/2014	395.269989
8/14/2014	395.839996
8/15/2014	395.350006
8/18/2014	399.910004
8/19/2014	403.309998
8/20/2014	403.320007
8/21/2014	405.769989
8/22/2014	404.480011
8/25/2014	409.320007
8/26/2014	412.929993
8/27/2014	413.190002
8/28/2014	412.140015
8/29/2014	413.130005
9/1/2014	414.230011
9/2/2014	415
9/3/2014	417.209991
9/4/2014	421.589996
9/5/2014	421.109985
9/8/2014	420.600006
9/9/2014	418.399994
9/10/2014	418.950012
9/11/2014	418.01001
9/12/2014	417.799988
9/15/2014	417.649994
9/16/2014	417.399994
9/17/2014	417.839996
9/18/2014	422.049988
9/19/2014	425.73999
9/22/2014	422.049988
9/23/2014	418.829987
9/24/2014	421.420013
9/25/2014	417.25
9/26/2014	418.48999
9/29/2014	418.179993
9/30/2014	421.140015
10/1/2014	416.799988
10/2/2014	406.220001
10/3/2014	411.190002
10/6/2014	412.23999
10/7/2014	406.51001
10/8/2014	403.459991
10/9/2014	402.660004
10/10/2014	395.679993
10/13/2014	394.329987
10/14/2014	393.299988
10/15/2014	379.690002
10/16/2014	376.269989
10/17/2014	387.059998
10/20/2014	384.399994
10/21/2014	394.48999
10/22/2014	396.01001
10/23/2014	396.890015
10/24/2014	396.119995
10/27/2014	395.049988
10/28/2014	401.26001
10/29/2014	401.100006
10/30/2014	403.709991
10/31/2014	411.320007
11/3/2014	409.040009
11/4/2014	403.779999
11/5/2014	410.660004
11/6/2014	413.149994
11/7/2014	411.429993
11/10/2014	414.959991
11/11/2014	415.179993
11/12/2014	411.929993
11/13/2014	411.410004
11/14/2014	411.970001
11/17/2014	414.070007
11/18/2014	417.160004
11/19/2014	417.790009
11/20/2014	416.809998
11/21/2014	423.459991
11/24/2014	422.910004
11/25/2014	423.179993
11/26/2014	423.970001
11/27/2014	425.75
11/28/2014	425.859985
12/1/2014	423.470001
12/2/2014	428.480011
12/3/2014	428.609985
12/4/2014	423.679993
12/5/2014	431.059998
12/8/2014	427.269989
12/9/2014	418.429993
12/10/2014	416.709991
12/11/2014	416.769989
12/12/2014	406.170013
12/15/2014	396.089996
12/16/2014	403.790009
12/17/2014	403.459991
12/18/2014	416.440002
12/19/2014	418.369995
12/22/2014	421.579987
12/23/2014	426.769989
12/24/2014	425.570007
12/29/2014	426.890015
12/30/2014	421.589996
12/31/2014	424.470001
1/2/2015	422.279999
1/5/2015	410.940002
1/6/2015	408.429993
1/7/2015	411.209991
1/8/2015	423.070007
1/9/2015	415.589996
1/12/2015	418.410004
1/13/2015	423.790009
1/14/2015	418.329987
1/15/2015	425.320007
1/16/2015	432.980011
1/19/2015	435.309998
1/20/2015	437.920013
1/21/2015	441.089996
1/22/2015	447.769989
1/23/2015	454.559998
1/26/2015	459.140015
1/27/2015	454.459991
1/28/2015	452.299988
1/29/2015	452.470001
1/30/2015	450.390015
2/2/2015	450.76001
2/3/2015	455.820007
2/4/2015	454.880005
2/5/2015	455.299988
2/6/2015	454.690002
2/9/2015	450.959991
2/10/2015	453.799988
2/11/2015	458.269989
2/12/2015	460.429993
2/13/2015	464.899994
2/16/2015	462.820007
2/17/2015	463.420013
2/18/2015	467.320007
2/19/2015	469.790009
2/20/2015	469.850006
2/23/2015	475.220001
2/24/2015	479.940002
2/25/2015	478.529999
2/26/2015	482.470001
2/27/2015	483.929993
3/2/2015	485.839996
3/3/2015	480.059998
3/4/2015	483.570007
3/5/2015	488.959991
3/6/2015	489.839996
3/9/2015	488.209991
3/10/2015	483.100006
3/11/2015	491.929993
3/12/2015	491.640015
3/13/2015	492.480011
3/16/2015	498.029999
3/17/2015	494.399994
3/18/2015	496.630005
3/19/2015	496.01001
3/20/2015	499.119995
3/23/2015	497.549988
3/24/2015	498.660004
3/25/2015	491.640015
3/26/2015	486.369995
3/27/2015	485.730011
3/30/2015	494.690002
3/31/2015	489.410004
4/1/2015	490.040009
4/2/2015	492.380005
4/7/2015	503.029999
4/8/2015	497.160004
4/9/2015	501.970001
4/10/2015	507.170013
4/13/2015	508.660004
4/14/2015	505.859985
4/15/2015	507.429993
4/16/2015	504.380005
4/17/2015	495.029999
4/20/2015	500.730011
4/21/2015	503.809998
4/22/2015	505.720001
4/23/2015	503
4/24/2015	504.01001
4/27/2015	509.23999
4/28/2015	501.660004
4/29/2015	489.26001
4/30/2015	487.850006
5/4/2015	491.170013
5/5/2015	482.609985
5/6/2015	478.149994
5/7/2015	478.779999
5/8/2015	490.790009
5/11/2015	492.75
5/12/2015	488.970001
5/13/2015	486.690002
5/14/2015	490.690002
5/15/2015	490.959991
5/18/2015	490.149994
5/19/2015	499.179993
5/20/2015	501.899994
5/21/2015	502.049988
5/22/2015	501.890015
5/25/2015	501.140015
5/26/2015	496.350006
5/27/2015	503.519989
5/28/2015	502.23999
5/29/2015	493.559998
6/1/2015	492.25
6/2/2015	486.5
6/3/2015	487.73999
6/4/2015	485.290009
6/5/2015	479.380005
6/8/2015	475.130005
6/9/2015	474.700012
6/10/2015	481.450012
6/11/2015	484.880005
6/12/2015	477.76001
6/15/2015	472.890015
6/16/2015	475.170013
6/17/2015	471.559998
6/18/2015	472.970001
6/19/2015	475.429993
6/22/2015	489.720001
6/23/2015	494.450012
6/24/2015	492.619995
6/25/2015	492.390015
6/26/2015	494.470001
6/29/2015	477.149994
6/30/2015	472.579987
7/1/2015	482.829987
7/2/2015	476.959991
7/3/2015	474.140015
7/6/2015	467.25
7/7/2015	456.640015
7/8/2015	459.040009
7/9/2015	469.970001
7/10/2015	481.390015
7/13/2015	489.899994
7/14/2015	493.839996
7/15/2015	497.130005
7/16/2015	501.01001
7/17/2015	500.429993
7/20/2015	502.079987
7/21/2015	498.76001
7/22/2015	496.119995
7/23/2015	496.350006
7/24/2015	490.040009
7/27/2015	481.519989
7/28/2015	485.769989
7/29/2015	489.290009
7/30/2015	495.170013
7/31/2015	495.230011
8/3/2015	500.429993
8/4/2015	500.019989
8/5/2015	503.480011
8/6/2015	501.230011
8/7/2015	496.609985
8/10/2015	500.040009
8/11/2015	494.359985
8/12/2015	477.420013
8/13/2015	476.98999
8/14/2015	473.890015
8/17/2015	474.299988
8/18/2015	479.01001
8/19/2015	469.23999
8/20/2015	459.170013
8/21/2015	442.869995
8/24/2015	419.679993
8/25/2015	436.679993
8/26/2015	428.730011
8/27/2015	443.359985
8/28/2015	445.959991
8/31/2015	445.029999
9/1/2015	433.529999
9/2/2015	433.559998
9/3/2015	444.549988
9/4/2015	432.940002
9/7/2015	435.5
9/8/2015	439.480011
9/9/2015	444.26001
9/10/2015	436.209991
9/11/2015	430.230011
9/14/2015	427.880005
9/15/2015	432.149994
9/16/2015	438.5
9/17/2015	437.630005
9/18/2015	427.320007
9/21/2015	432.799988
9/22/2015	419.980011
9/23/2015	419.119995
9/24/2015	409.859985
9/25/2015	422.799988
9/28/2015	412.320007
9/29/2015	412.109985
9/30/2015	421.140015
10/1/2015	418.829987
10/2/2015	422.579987
10/5/2015	436.899994
10/6/2015	440.720001
10/7/2015	440.589996
10/8/2015	442.079987
10/9/2015	441.649994
10/12/2015	440.049988
10/13/2015	438.25
10/14/2015	434.320007
10/15/2015	443.700012
10/16/2015	447.859985
10/19/2015	449.309998
10/20/2015	447.269989
10/21/2015	449.779999
10/22/2015	457.970001
10/23/2015	465.049988
10/26/2015	462.869995
10/27/2015	458.429993
10/28/2015	463.209991
10/29/2015	462.98999
10/30/2015	462.119995
11/2/2015	464.579987
11/3/2015	466.850006
11/4/2015	468.839996
11/5/2015	466.600006
11/6/2015	469.829987
11/9/2015	465.01001
11/10/2015	465.200012
11/11/2015	469.200012
11/12/2015	459.850006
11/13/2015	453.549988
11/16/2015	454.290009
11/17/2015	466.540009
11/18/2015	465.929993
11/19/2015	469
11/20/2015	468.690002
11/23/2015	466.179993
11/24/2015	461.290009
11/25/2015	468.070007
11/26/2015	472.23999
11/27/2015	472.170013
11/30/2015	469.519989
12/1/2015	467.320007
12/2/2015	467.059998
12/3/2015	449.920013
12/4/2015	446.929993
12/7/2015	448.459991
12/8/2015	441.609985
12/9/2015	440.850006
12/10/2015	437.839996
12/11/2015	429.100006
12/14/2015	420.660004
12/15/2015	433.630005
12/16/2015	433.829987
12/17/2015	438.970001
12/18/2015	434.149994
12/21/2015	428.480011
12/22/2015	430.970001
12/23/2015	443.720001
12/24/2015	444.119995
12/28/2015	440.48999
12/29/2015	447.700012
12/30/2015	446.190002
12/31/2015	441.820007
1/4/2016	431.700012
1/5/2016	435
1/6/2016	428.76001
1/7/2016	420.76001
