# Supplementary material for: Improving forecasting accuracy for stock market data using EMD-HW bagging
Source: PLoS One. 2018 Jul 17;13(7):e0199582. doi: 10.1371/journal.pone.0199582 (PMC6049912; doi:10.1371/journal.pone.0199582)
Supplement: S5 Fig — (CSV) [file pone.0199582.s005.csv]

Date	Close
2/8/2010	3789.370117
2/9/2010	3785.280029
2/10/2010	3774.340088
2/11/2010	3724.840088
2/12/2010	3709.969971
2/15/2010	3717.51001
2/16/2010	3691.040039
2/17/2010	3721.120117
2/18/2010	3732.77002
2/19/2010	3768.810059
2/22/2010	3773.550049
2/23/2010	3770.399902
2/24/2010	3775.51001
2/25/2010	3782.25
2/26/2010	3807.860107
3/1/2010	3825.300049
3/2/2010	3820.659912
3/3/2010	3774.030029
3/4/2010	3805.850098
3/5/2010	3824.169922
3/8/2010	3835.060059
3/9/2010	3809.01001
3/10/2010	3801.219971
3/11/2010	3832.300049
3/12/2010	3844.840088
3/15/2010	3843.550049
3/16/2010	3782.840088
3/17/2010	3768.290039
3/18/2010	3755.189941
3/19/2010	3744.919922
3/22/2010	3743
3/23/2010	3730.669922
3/24/2010	3722.719971
3/25/2010	3730.429932
3/26/2010	3773.76001
3/30/2010	3765.070068
3/31/2010	3724.590088
4/1/2010	3746.5
4/5/2010	3781.899902
4/6/2010	3870.350098
4/7/2010	3909.610107
4/8/2010	3939.620117
4/12/2010	3958.780029
4/15/2010	3955.830078
4/16/2010	3966.870117
4/19/2010	4015.360107
4/20/2010	4022.370117
4/21/2010	4038.889893
4/22/2010	4077.550049
4/23/2010	4121.640137
4/26/2010	4136.049805
4/27/2010	4134.459961
4/29/2010	4155
4/30/2010	4188.879883
5/3/2010	4219.220215
5/4/2010	4205.509766
5/5/2010	4219.759766
5/6/2010	4219.600098
5/7/2010	4223.129883
5/10/2010	4222.040039
5/11/2010	4215.220215
5/12/2010	4229.399902
5/13/2010	4242.669922
5/14/2010	4252.439941
5/17/2010	4242.490234
5/18/2010	4257.669922
5/19/2010	4243.540039
5/20/2010	4248.370117
5/21/2010	4235.689941
5/24/2010	4232.919922
5/25/2010	4226.490234
5/26/2010	4250.990234
5/31/2010	4237.160156
6/1/2010	4258.799805
6/2/2010	4300.390137
6/3/2010	4332.290039
6/4/2010	4354.200195
6/7/2010	4431.319824
6/8/2010	4427.27002
6/9/2010	4464.410156
6/10/2010	4496.240234
6/11/2010	4561.330078
6/14/2010	4612.759766
6/15/2010	4606.689941
6/16/2010	4603.359863
6/17/2010	4607.339844
6/21/2010	4658.680176
6/22/2010	4634.72998
6/23/2010	4591.169922
6/24/2010	4601.549805
6/28/2010	4574.290039
6/29/2010	4617.669922
6/30/2010	4612.459961
7/1/2010	4610.709961
7/2/2010	4593.649902
7/5/2010	4558.47998
7/6/2010	4547.180176
7/7/2010	4470.779785
7/8/2010	4521.399902
7/9/2010	4505.689941
7/12/2010	4533.950195
7/13/2010	4555.830078
7/14/2010	4600.220215
7/15/2010	4638.709961
7/16/2010	4676.890137
7/19/2010	4729.259766
7/20/2010	4806.430176
7/21/2010	4857.569824
7/22/2010	4849.169922
7/23/2010	4895.509766
7/26/2010	4943.529785
7/27/2010	4999.049805
7/28/2010	5138.930176
7/29/2010	5119.100098
7/30/2010	5161.419922
8/2/2010	5187.819824
8/3/2010	5156.830078
8/4/2010	5214.839844
8/5/2010	5137.379883
8/6/2010	5065.069824
8/9/2010	4862.859863
8/10/2010	5092.939941
8/11/2010	5078.640137
8/12/2010	5034.850098
8/13/2010	5115.790039
8/16/2010	5191.299805
8/17/2010	5305.799805
8/18/2010	5421.75
8/19/2010	5568.5
8/20/2010	5563
8/23/2010	5563.990234
8/25/2010	5582.870117
8/26/2010	5594.299805
8/27/2010	5634.149902
8/30/2010	5600.77002
8/31/2010	5658.009766
9/1/2010	5690.290039
9/2/2010	5785.169922
9/3/2010	5880.490234
9/6/2010	5858.540039
9/7/2010	5884.990234
9/8/2010	5962.620117
9/9/2010	6023.410156
9/13/2010	6131.220215
9/14/2010	6175.060059
9/15/2010	6238.450195
9/16/2010	6343.709961
9/17/2010	6479.370117
9/20/2010	6537.649902
9/21/2010	6702.990234
9/23/2010	6772.430176
9/24/2010	6888.490234
9/27/2010	6881.540039
9/28/2010	6845.77002
9/29/2010	6929.899902
9/30/2010	6997.220215
10/1/2010	7147.77002
10/4/2010	7089.689941
10/5/2010	6991.060059
10/6/2010	6862.669922
10/7/2010	6770.740234
10/8/2010	6833.609863
10/11/2010	6834.609863
10/12/2010	6534.02002
10/13/2010	6628.830078
10/14/2010	6622.080078
10/15/2010	6626.859863
10/18/2010	6622.589844
10/19/2010	6703.609863
10/20/2010	6664.220215
10/21/2010	6685.990234
10/25/2010	6633.330078
10/26/2010	6546.160156
10/27/2010	6557
10/28/2010	6575.740234
10/29/2010	6678.049805
11/1/2010	6752.430176
11/2/2010	6710.640137
11/3/2010	6674.910156
11/4/2010	6658.450195
11/8/2010	6640.189941
11/9/2010	6592.379883
11/10/2010	6535.089844
11/11/2010	6569.609863
11/12/2010	6600.060059
11/15/2010	6507.209961
11/16/2010	6472.419922
11/18/2010	6565
11/22/2010	6515.799805
11/23/2010	6454.180176
11/24/2010	6462.120117
11/25/2010	6413.319824
11/26/2010	6381.069824
11/29/2010	6257.009766
11/30/2010	6434.850098
12/1/2010	6559.890137
12/2/2010	6538.839844
12/3/2010	6547.680176
12/6/2010	6506.299805
12/7/2010	6469.080078
12/8/2010	6454.310059
12/9/2010	6445.77002
12/10/2010	6432.75
12/13/2010	6436.819824
12/14/2010	6385.600098
12/15/2010	6373.759766
12/16/2010	6360.339844
12/17/2010	6360.839844
12/21/2010	6378.910156
12/22/2010	6455.819824
12/23/2010	6511.509766
12/24/2010	6558.25
12/27/2010	6621.509766
12/28/2010	6641.080078
12/29/2010	6646.919922
12/30/2010	6614.129883
12/31/2010	6635.870117
1/3/2011	6657.959961
1/4/2011	6701.850098
1/5/2011	6758.950195
1/6/2011	6809.72998
1/7/2011	6891.959961
1/10/2011	6916.850098
1/11/2011	6992.709961
1/12/2011	7014.850098
1/13/2011	7021.879883
1/14/2011	7032.600098
1/17/2011	7008.060059
1/18/2011	7058.330078
1/20/2011	7193.100098
1/21/2011	7254.009766
1/24/2011	7261.370117
1/25/2011	7225.240234
1/26/2011	7241.870117
1/27/2011	7211.109863
1/28/2011	7192.490234
1/31/2011	7174.870117
2/1/2011	7190.77002
2/2/2011	7262.259766
2/3/2011	7346.810059
2/7/2011	7381.100098
2/8/2011	7385.040039
2/9/2011	7377.439941
2/10/2011	7493.620117
2/11/2011	7586.629883
2/14/2011	7811.819824
2/15/2011	7607.790039
2/18/2011	7672.490234
2/21/2011	7617.189941
2/22/2011	7514.740234
2/23/2011	7548.859863
2/24/2011	7583.419922
2/25/2011	7711.620117
2/28/2011	7797.959961
3/1/2011	7701.189941
3/3/2011	7520.740234
3/4/2011	7664.720215
3/7/2011	7582.549805
3/8/2011	7445.899902
3/9/2011	7343.450195
3/10/2011	7383.919922
3/11/2011	7313.02002
3/14/2011	7169.759766
3/15/2011	7029.02002
3/16/2011	7115.620117
3/17/2011	7269.589844
3/18/2011	7184.939941
3/21/2011	7156.330078
3/22/2011	7220.259766
3/23/2011	7207.100098
3/24/2011	7216.75
3/25/2011	7240.27002
3/28/2011	7210.089844
3/29/2011	7207.859863
3/30/2011	7192.720215
3/31/2011	7226.120117
4/1/2011	7377.220215
4/4/2011	7373.140137
4/5/2011	7370.02002
4/6/2011	7359.899902
4/7/2011	7378.72998
4/8/2011	7413.870117
4/11/2011	7454.220215
4/12/2011	7574.859863
4/18/2011	7547.790039
4/19/2011	7475.160156
4/20/2011	7474.5
4/21/2011	7456.819824
4/25/2011	7345.47998
4/26/2011	7349.169922
4/27/2011	7363.779785
4/28/2011	7377.649902
4/29/2011	7356.970215
5/3/2011	7270.669922
5/4/2011	7213.330078
5/5/2011	7317.169922
5/6/2011	7319.149902
5/9/2011	7377.859863
5/10/2011	7339.649902
5/11/2011	7280.660156
5/12/2011	7300.819824
5/13/2011	7319.939941
5/16/2011	7358.689941
5/19/2011	7487.609863
5/20/2011	7479.629883
5/23/2011	7439.149902
5/24/2011	7431.970215
5/25/2011	7446.689941
5/26/2011	7419.439941
5/27/2011	7459.580078
5/30/2011	7468.410156
5/31/2011	7418.069824
6/1/2011	7387.149902
6/2/2011	7375.899902
6/3/2011	7406.02002
6/6/2011	7355.430176
6/7/2011	7294.540039
6/8/2011	7257.700195
6/9/2011	7279.620117
6/10/2011	7231.919922
6/13/2011	7186.859863
6/14/2011	7083.049805
6/16/2011	7015.709961
6/17/2011	7050.029785
6/20/2011	7040.680176
6/21/2011	6996.640137
6/22/2011	6927.740234
6/23/2011	6871.680176
6/24/2011	6892.560059
6/27/2011	6894.259766
6/28/2011	6862.830078
6/29/2011	6878.149902
6/30/2011	6825.939941
7/1/2011	6844.709961
7/4/2011	6816.740234
7/5/2011	6862.790039
7/6/2011	6884.060059
7/7/2011	6918.410156
7/8/2011	6911.97998
7/11/2011	6767.589844
7/12/2011	6663.640137
7/13/2011	6715.669922
7/15/2011	6777.029785
7/18/2011	6744.189941
7/19/2011	6675.700195
7/20/2011	6682.459961
7/21/2011	6598.970215
7/22/2011	6537.25
7/25/2011	6434.339844
7/26/2011	6493.580078
7/27/2011	6505.560059
7/28/2011	6653.569824
7/29/2011	6845.379883
8/1/2011	6854.140137
8/2/2011	6819.580078
8/3/2011	6812.589844
8/4/2011	6809.779785
8/5/2011	6751.290039
8/8/2011	6806.970215
8/9/2011	6750.189941
8/10/2011	6819.899902
8/11/2011	6767.089844
8/12/2011	6833.060059
8/15/2011	6836.529785
8/16/2011	7050.740234
8/17/2011	7014.109863
8/18/2011	7030.850098
8/19/2011	6951.640137
8/22/2011	6928.029785
8/23/2011	6861.72998
8/24/2011	6812.709961
8/25/2011	6839.200195
8/26/2011	6852.959961
8/29/2011	6837.350098
8/30/2011	6879.290039
9/1/2011	6951.5
9/2/2011	6950.609863
9/5/2011	6998.029785
9/6/2011	6956.209961
9/7/2011	6997.859863
9/8/2011	6991.600098
9/9/2011	6990.330078
9/12/2011	6967.620117
9/13/2011	6930.040039
9/14/2011	6895.609863
9/15/2011	6850.930176
9/16/2011	6870.919922
9/19/2011	6886.879883
9/20/2011	6828.569824
9/21/2011	6792.879883
9/22/2011	6762.379883
9/23/2011	6734.600098
9/26/2011	6736.02002
9/27/2011	6737.680176
9/28/2011	6710.669922
9/29/2011	6747.910156
9/30/2011	6783.549805
10/3/2011	6783.390137
10/4/2011	6721.540039
10/5/2011	6706.47998
10/6/2011	6677.839844
10/7/2011	6698.830078
10/10/2011	6669.040039
10/12/2011	6604.22998
10/13/2011	6585.990234
10/14/2011	6549.910156
10/17/2011	6457.509766
10/18/2011	6388.52002
10/19/2011	6350.910156
10/20/2011	6282
10/21/2011	6356.939941
10/24/2011	6424.359863
10/25/2011	6346.049805
10/27/2011	6323.589844
10/28/2011	6348.439941
10/31/2011	6319.25
11/1/2011	6281.850098
11/2/2011	6452.279785
11/3/2011	6397.439941
11/4/2011	6406.52002
11/8/2011	6322.009766
11/9/2011	6322.009766
11/11/2011	6332.470215
11/14/2011	6239.52002
11/15/2011	6092.299805
11/16/2011	6022.879883
11/17/2011	6092.560059
11/18/2011	6140.52002
11/21/2011	6119.859863
11/22/2011	6060.950195
11/23/2011	6035.359863
11/24/2011	5866.75
11/25/2011	5805.759766
11/28/2011	6022.240234
11/29/2011	6020.080078
11/30/2011	6087.399902
12/1/2011	6144.669922
12/2/2011	6087.859863
12/5/2011	5995.919922
12/6/2011	5988.649902
12/7/2011	6028.790039
12/8/2011	6027.189941
12/9/2011	5996.439941
12/12/2011	5965
12/13/2011	5994.660156
12/14/2011	5950.990234
12/15/2011	5941.319824
12/16/2011	5892.689941
12/19/2011	5860.959961
12/20/2011	5851.939941
12/21/2011	5842.830078
12/22/2011	5919.350098
12/23/2011	5982.580078
12/27/2011	6015.089844
12/28/2011	6093.390137
12/29/2011	6089.379883
12/30/2011	6074.419922
1/2/2012	6074.870117
1/3/2012	6035.649902
1/4/2012	5972.75
1/5/2012	5939.75
1/6/2012	5930.52002
1/9/2012	5872.939941
1/10/2012	5859.669922
1/11/2012	5865.060059
1/12/2012	5942.470215
1/13/2012	5929.339844
1/17/2012	5924.609863
1/18/2012	5846.410156
1/19/2012	5786.600098
1/20/2012	5781.129883
1/23/2012	5663.089844
1/24/2012	5536.089844
1/25/2012	5556.290039
1/26/2012	5592.399902
1/27/2012	5725.439941
1/30/2012	5755.560059
1/31/2012	5693.919922
2/1/2012	5682.330078
2/2/2012	5605.490234
2/3/2012	5588.549805
2/6/2012	5561.430176
2/8/2012	5442.25
2/9/2012	5316.990234
2/13/2012	5199.97998
2/14/2012	5009.959961
2/15/2012	5023.799805
2/16/2012	5279.089844
2/17/2012	5285.169922
2/21/2012	5308.509766
2/22/2012	5420.970215
2/23/2012	5507.600098
2/24/2012	5566.299805
2/27/2012	5476.589844
2/28/2012	5431.669922
2/29/2012	5458.089844
3/1/2012	5469.680176
3/2/2012	5460.189941
3/5/2012	5464.810059
3/6/2012	5477.669922
3/8/2012	5456.509766
3/9/2012	5456.27002
3/12/2012	5424.459961
3/13/2012	5423.259766
3/14/2012	5418.069824
3/15/2012	5397.200195
3/16/2012	5449.049805
3/19/2012	5449.459961
3/20/2012	5414.02002
3/21/2012	5384.100098
3/22/2012	5349.700195
3/23/2012	5422.330078
3/26/2012	5430.959961
3/27/2012	5425
3/28/2012	5416.569824
3/29/2012	5412.040039
3/30/2012	5420.200195
4/2/2012	5398.700195
4/3/2012	5416.649902
4/4/2012	5400.910156
4/5/2012	5423.25
4/9/2012	5413.120117
4/10/2012	5392.339844
4/11/2012	5425.72998
4/16/2012	5434.799805
4/17/2012	5412.439941
4/18/2012	5407.470215
4/19/2012	5518.720215
4/20/2012	5457.129883
4/23/2012	5455.060059
4/24/2012	5441.529785
4/25/2012	5440.009766
4/26/2012	5445.009766
4/27/2012	5440.52002
4/30/2012	5419.200195
5/2/2012	5417.169922
5/3/2012	5389.470215
5/4/2012	5375.439941
5/8/2012	5295.600098
5/9/2012	5256.790039
5/10/2012	5163.939941
5/11/2012	5108.560059
5/14/2012	5116.310059
5/15/2012	5125.859863
5/16/2012	5213.680176
5/17/2012	5221.529785
5/18/2012	5222.089844
5/21/2012	5207.720215
5/22/2012	5155.609863
5/23/2012	5048.109863
5/24/2012	5019.120117
5/25/2012	5009.669922
5/28/2012	4935.009766
5/29/2012	4813.259766
5/30/2012	4865.120117
5/31/2012	4832.149902
6/1/2012	4885.180176
6/5/2012	4748.600098
6/6/2012	4737.75
6/7/2012	4757.97998
6/8/2012	4798.700195
6/11/2012	4811.439941
6/12/2012	4807.549805
6/13/2012	4844.790039
6/14/2012	4923.02002
6/15/2012	4991.209961
6/18/2012	4998.100098
6/19/2012	5059.290039
6/20/2012	5078.060059
6/21/2012	5042.069824
6/22/2012	5039.149902
6/25/2012	4990.430176
6/26/2012	4989.990234
6/27/2012	4995.689941
6/28/2012	4955.910156
6/29/2012	4965.77002
7/2/2012	4952.930176
7/4/2012	4946.580078
7/5/2012	4924.609863
7/6/2012	4928.640137
7/9/2012	4925.060059
7/10/2012	4905.600098
7/11/2012	4868.390137
7/12/2012	4872.060059
7/13/2012	4867.52002
7/16/2012	4880.100098
7/17/2012	4853.029785
7/18/2012	4822.640137
7/19/2012	4891.109863
7/20/2012	4888.220215
7/23/2012	4881.77002
7/24/2012	4874.359863
7/25/2012	4883.879883
7/26/2012	4876.189941
7/27/2012	4933.089844
7/30/2012	4935.509766
7/31/2012	4944.859863
8/2/2012	4960.049805
8/3/2012	4931.470215
8/6/2012	4928.5
8/7/2012	4898.220215
8/8/2012	4889.870117
8/9/2012	4851.879883
8/10/2012	4854.220215
8/13/2012	4846.450195
8/14/2012	4908.189941
8/15/2012	4939.660156
8/16/2012	4908.720215
8/17/2012	4927.129883
8/20/2012	4949.459961
8/21/2012	4945.129883
8/22/2012	5027.399902
8/23/2012	5038.149902
8/24/2012	5012.839844
8/27/2012	5073.100098
8/28/2012	5102.649902
8/29/2012	5114.149902
8/30/2012	5180.149902
9/3/2012	5250.990234
9/4/2012	5327.220215
9/5/2012	5372.129883
9/6/2012	5388.919922
9/7/2012	5496.850098
9/10/2012	5592.029785
9/11/2012	5590.899902
9/12/2012	5668.299805
9/13/2012	5777.220215
9/14/2012	5926.899902
9/17/2012	5969.089844
9/18/2012	5910.810059
9/19/2012	5849.140137
9/20/2012	5901.970215
9/21/2012	5910.069824
9/24/2012	5915.899902
9/25/2012	5926.290039
9/26/2012	5943.759766
9/27/2012	5949.419922
9/28/2012	5971.990234
10/1/2012	5964.290039
10/2/2012	5928.529785
10/3/2012	5890.689941
10/4/2012	5861.350098
10/5/2012	5879.689941
10/8/2012	5847.169922
10/9/2012	5833.319824
10/10/2012	5772.52002
10/11/2012	5720.859863
10/12/2012	5738.240234
10/15/2012	5653.799805
10/16/2012	5608.129883
10/17/2012	5586.399902
10/18/2012	5625.319824
10/19/2012	5649.529785
10/22/2012	5553.890137
10/23/2012	5556.77002
10/24/2012	5543.25
10/25/2012	5576.720215
10/26/2012	5550.879883
10/30/2012	5520.620117
10/31/2012	5513.640137
11/1/2012	5494.540039
11/2/2012	5532.319824
11/5/2012	5539.310059
11/6/2012	5556.589844
11/7/2012	5570.870117
11/8/2012	5580.839844
11/9/2012	5589.430176
11/12/2012	5599.879883
11/14/2012	5574.959961
11/15/2012	5558.25
11/16/2012	5556.319824
11/19/2012	5503.930176
11/20/2012	5433.950195
11/21/2012	5360.600098
11/22/2012	5406.649902
11/23/2012	5407.109863
11/26/2012	5384.890137
11/28/2012	5334.680176
11/29/2012	5363.600098
11/30/2012	5351.25
12/3/2012	5337.709961
12/4/2012	5331.450195
12/5/2012	5323.209961
12/6/2012	5387.330078
12/7/2012	5387.399902
12/10/2012	5404.859863
12/11/2012	5417.779785
12/12/2012	5516.640137
12/13/2012	5547.359863
12/14/2012	5522.720215
12/17/2012	5503.509766
12/18/2012	5507.790039
12/19/2012	5512.660156
12/20/2012	5527.359863
12/21/2012	5516.490234
12/24/2012	5524.890137
12/26/2012	5570.910156
12/28/2012	5607.129883
12/31/2012	5643
1/2/2013	5683.790039
1/3/2013	5730.450195
1/4/2013	5747.709961
1/7/2013	5746.089844
1/8/2013	5751.930176
1/9/2013	5745.100098
1/10/2013	5732.209961
1/11/2013	5746.490234
1/15/2013	5750.240234
1/16/2013	5812.470215
1/17/2013	5875.279785
1/18/2013	5875.77002
1/21/2013	5862.02002
1/22/2013	5870.930176
1/23/2013	5883.660156
1/24/2013	5878.189941
1/28/2013	5855.089844
1/29/2013	5800.75
1/30/2013	5825.899902
1/31/2013	5816.890137
2/1/2013	5799.689941
2/5/2013	5781.299805
2/6/2013	5780.089844
2/7/2013	5810.419922
2/8/2013	5850.669922
2/11/2013	5851.350098
2/12/2013	5836.109863
2/13/2013	5827.02002
2/14/2013	5825.290039
2/15/2013	5830.259766
2/18/2013	5774.589844
2/19/2013	5737.47998
2/20/2013	5730.540039
2/21/2013	5726.109863
2/22/2013	5735.609863
2/26/2013	5669.47998
2/27/2013	5674.470215
2/28/2013	5635.899902
3/1/2013	5652.689941
3/4/2013	5631.890137
3/5/2013	5626.77002
3/6/2013	5663.359863
3/7/2013	5680.02002
3/8/2013	5691.390137
3/11/2013	5677.310059
3/12/2013	5704.319824
3/13/2013	5685.819824
3/14/2013	5688.97998
3/15/2013	5704.529785
3/18/2013	5708.009766
3/19/2013	5722.859863
3/20/2013	5734.819824
3/21/2013	5763.830078
3/22/2013	5768.879883
3/25/2013	5745.549805
3/27/2013	5744.990234
3/28/2013	5735.680176
4/1/2013	5705.200195
4/2/2013	5704.620117
4/3/2013	5728.470215
4/4/2013	5753.560059
4/5/2013	5765.939941
4/8/2013	5777.379883
4/9/2013	5767.600098
4/10/2013	5794.299805
4/11/2013	5813.370117
4/12/2013	5839.879883
4/16/2013	5852.680176
4/17/2013	5868.529785
4/18/2013	5891.830078
4/19/2013	5882.25
4/22/2013	5872.430176
4/23/2013	5883.52002
4/24/2013	5933.72998
4/26/2013	5962.169922
4/29/2013	5967.620117
4/30/2013	5953.189941
5/2/2013	5972.370117
5/3/2013	6013.180176
5/6/2013	6121.169922
5/7/2013	6201.680176
5/8/2013	6210.100098
5/9/2013	6238.709961
5/10/2013	6250
5/13/2013	6239.029785
5/14/2013	6206.589844
5/15/2013	6221.120117
5/16/2013	6287
5/17/2013	6380.700195
5/20/2013	6466.669922
5/21/2013	6441.640137
5/22/2013	6461.620117
5/23/2013	6488.850098
5/27/2013	6446.540039
5/28/2013	6434.700195
5/29/2013	6455.810059
5/30/2013	6455.120117
5/31/2013	6463.060059
6/3/2013	6451.680176
6/4/2013	6449.660156
6/5/2013	6422.839844
6/6/2013	6372.379883
6/7/2013	6307.430176
6/10/2013	6341.279785
6/11/2013	6303.790039
6/12/2013	6284.759766
6/13/2013	6207.870117
6/14/2013	6219.390137
6/17/2013	6219.109863
6/18/2013	6193
6/19/2013	6209.22998
6/20/2013	6211.439941
6/21/2013	6155.27002
6/24/2013	6149.379883
6/25/2013	6086.220215
6/26/2013	6072.680176
6/27/2013	6111.359863
6/28/2013	6121.009766
7/1/2013	6132.75
7/2/2013	6140.790039
7/3/2013	6117.970215
7/4/2013	6073.169922
7/5/2013	6048.180176
7/8/2013	5995.640137
7/9/2013	5980.160156
7/10/2013	6016.049805
7/11/2013	6062.379883
7/12/2013	6028.740234
7/15/2013	6015.200195
7/16/2013	6007.649902
7/17/2013	5982.350098
7/18/2013	5985.450195
7/19/2013	6041.060059
7/23/2013	6084.240234
7/24/2013	6079.140137
7/25/2013	6038.160156
7/26/2013	6051.77002
7/29/2013	6056.919922
7/30/2013	6055.47998
7/31/2013	6037.220215
8/1/2013	6156.600098
8/2/2013	6155.819824
8/5/2013	6114.180176
8/6/2013	6121.450195
8/7/2013	6151.790039
8/8/2013	6151.919922
8/12/2013	6130.240234
8/13/2013	6142.870117
8/14/2013	6208.669922
8/15/2013	6220.100098
8/16/2013	6233.209961
8/19/2013	6224.339844
8/21/2013	6116.669922
8/22/2013	6085.879883
8/23/2013	5951.830078
8/26/2013	5895.649902
8/27/2013	5923.339844
8/28/2013	5753.200195
8/29/2013	5825.060059
8/30/2013	5834.040039
9/2/2013	5782.720215
9/3/2013	5752.359863
9/4/2013	5744.890137
9/5/2013	5686.990234
9/6/2013	5672.640137
9/9/2013	5605.259766
9/10/2013	5667.330078
9/11/2013	5730.209961
9/12/2013	5744.5
9/13/2013	5749.459961
9/16/2013	5730.120117
9/17/2013	5705.259766
9/18/2013	5700.740234
9/20/2013	5814.100098
9/23/2013	5782.850098
9/24/2013	5794.470215
9/25/2013	5783.620117
9/26/2013	5786.160156
9/27/2013	5808.620117
9/30/2013	5803.319824
10/1/2013	5780.830078
10/2/2013	5805.620117
10/3/2013	5814.799805
10/4/2013	5837.950195
10/7/2013	5867.100098
10/8/2013	5897.049805
10/9/2013	5909.950195
10/10/2013	5957.370117
10/11/2013	5947.419922
10/14/2013	5952.620117
10/15/2013	5961.97998
10/17/2013	5976.509766
10/21/2013	5946.649902
10/22/2013	5925.220215
10/23/2013	5900.899902
10/24/2013	5936.399902
10/25/2013	5948.75
10/28/2013	5928.970215
10/29/2013	5906.529785
10/30/2013	5934.410156
10/31/2013	5954.620117
11/1/2013	5954.359863
11/4/2013	5927.410156
11/5/2013	5912.910156
11/6/2013	5906.180176
11/7/2013	5870.470215
11/8/2013	5855.339844
11/11/2013	5862.819824
11/12/2013	5812.839844
11/13/2013	5816.040039
11/14/2013	5829.049805
11/15/2013	5810.970215
11/18/2013	5824.47998
11/19/2013	5809.149902
11/20/2013	5793.529785
11/21/2013	5801.850098
11/22/2013	5792.720215
11/25/2013	5775.669922
11/26/2013	5748.009766
11/27/2013	5744.669922
11/28/2013	5752.200195
11/29/2013	5775.089844
12/2/2013	5774.100098
12/3/2013	5773.120117
12/4/2013	5782.919922
12/5/2013	5780.580078
12/6/2013	5810.240234
12/9/2013	5821.299805
12/10/2013	5778.52002
12/11/2013	5787.810059
12/12/2013	5793.189941
12/13/2013	5795.660156
12/17/2013	5811.879883
12/18/2013	5811.759766
12/19/2013	5867
12/20/2013	5857.359863
12/23/2013	5846.419922
12/24/2013	5845.930176
12/26/2013	5848.490234
12/27/2013	5876.660156
12/30/2013	5899.200195
12/31/2013	5912.779785
1/2/2014	5968.040039
1/3/2014	5973.799805
1/6/2014	5944.990234
1/7/2014	5977.069824
1/8/2014	6054.470215
1/9/2014	6069.339844
1/10/2014	6083.140137
1/13/2014	6116.390137
1/16/2014	6166.97998
1/17/2014	6131.049805
1/20/2014	6156.680176
1/21/2014	6153.540039
1/22/2014	6212.669922
1/23/2014	6226.140137
1/24/2014	6255.629883
1/27/2014	6245.810059
1/28/2014	6218.830078
1/29/2014	6252.140137
1/30/2014	6227.259766
1/31/2014	6248.080078
2/3/2014	6219.339844
2/5/2014	6175.629883
2/6/2014	6168.5
2/7/2014	6141.720215
2/10/2014	6110.27002
2/11/2014	6113.149902
2/12/2014	6084.47998
2/13/2014	6083.390137
2/17/2014	6056.109863
2/18/2014	6021.660156
2/19/2014	5986.240234
2/20/2014	5956.160156
2/21/2014	5937.279785
2/24/2014	5883.049805
2/25/2014	5835.919922
2/26/2014	5872.810059
2/28/2014	5940.310059
3/3/2014	5914.009766
3/4/2014	5936.620117
3/5/2014	5936.430176
3/6/2014	5961.930176
3/7/2014	5966.060059
3/10/2014	5957.609863
3/11/2014	5944.569824
3/12/2014	5933.52002
3/13/2014	5913.939941
3/14/2014	5896.22998
3/17/2014	5914.109863
3/18/2014	5907.640137
3/19/2014	5912.049805
3/20/2014	5914.560059
3/21/2014	5937.870117
3/24/2014	5922.22998
3/25/2014	5952.779785
3/26/2014	5950.970215
3/27/2014	5992.620117
3/28/2014	5972.169922
3/31/2014	5968.310059
4/1/2014	6001.830078
4/2/2014	6004.779785
4/3/2014	6018.470215
4/4/2014	6054.549805
4/7/2014	6048.379883
4/8/2014	6072.160156
4/9/2014	6083.549805
4/10/2014	6075.049805
4/11/2014	6092.339844
4/16/2014	6118.850098
4/17/2014	6180.759766
4/21/2014	6187.029785
4/22/2014	6191.830078
4/23/2014	6172.77002
4/24/2014	6178.129883
4/25/2014	6167.810059
4/28/2014	6171.939941
4/29/2014	6186.25
4/30/2014	6223.669922
5/2/2014	6248.439941
5/5/2014	6249.430176
5/6/2014	6226.129883
5/7/2014	6252.600098
5/8/2014	6275.72998
5/9/2014	6284.870117
5/12/2014	6303.160156
5/13/2014	6284.959961
5/16/2014	6315.189941
5/19/2014	6319.240234
5/20/2014	6321.609863
5/21/2014	6289.319824
5/22/2014	6290.169922
5/23/2014	6280.310059
5/26/2014	6293.02002
5/27/2014	6267.439941
5/28/2014	6272.759766
5/29/2014	6303.77002
5/30/2014	6263.459961
6/2/2014	6292.410156
6/3/2014	6286.02002
6/4/2014	6286.060059
6/5/2014	6280.160156
6/6/2014	6279.140137
6/9/2014	6287.029785
6/10/2014	6293.640137
6/11/2014	6293.359863
6/13/2014	6337.220215
6/16/2014	6344.100098
6/17/2014	6344.410156
6/18/2014	6317.609863
6/19/2014	6313.200195
6/20/2014	6302.450195
6/23/2014	6299.350098
6/24/2014	6310.870117
6/25/2014	6321.549805
6/26/2014	6328.160156
6/27/2014	6363.490234
6/30/2014	6378.620117
7/1/2014	6376.009766
7/2/2014	6432.52002
7/3/2014	6467.279785
7/4/2014	6477.509766
7/7/2014	6499
7/8/2014	6565.810059
7/9/2014	6613.839844
7/10/2014	6668.859863
7/11/2014	6661.399902
7/14/2014	6699.029785
7/15/2014	6727.790039
7/16/2014	6742.560059
7/17/2014	6721.870117
7/18/2014	6722.200195
7/21/2014	6756.52002
7/22/2014	6796.370117
7/23/2014	6783.97998
7/24/2014	6781.399902
7/25/2014	6783.640137
7/28/2014	6784.27002
7/30/2014	6801.839844
7/31/2014	6813.899902
8/1/2014	6810.129883
8/4/2014	6822.149902
8/5/2014	6815.419922
8/6/2014	6833.259766
8/7/2014	6908.180176
8/8/2014	6918.22998
8/11/2014	6942.919922
8/12/2014	6947.899902
8/13/2014	6954.140137
8/14/2014	6973.089844
8/15/2014	6943.850098
8/18/2014	6974.709961
8/19/2014	6981.459961
8/20/2014	6999.970215
8/21/2014	7004.75
8/22/2014	7008.02002
8/25/2014	6984.029785
8/26/2014	7013.319824
8/27/2014	6984.910156
8/28/2014	6991.759766
8/29/2014	7034.089844
9/1/2014	7030.890137
9/2/2014	7024.819824
9/3/2014	7047.100098
9/4/2014	7060.600098
9/5/2014	7087.410156
9/9/2014	7123.439941
9/10/2014	7163.25
9/11/2014	7199.25
9/12/2014	7218.680176
9/15/2014	7174.970215
9/16/2014	7176.100098
9/17/2014	7179.200195
9/18/2014	7206.899902
9/19/2014	7234.919922
9/22/2014	7256.410156
9/23/2014	7260.640137
9/24/2014	7254.430176
9/25/2014	7232.97998
9/26/2014	7233.709961
9/29/2014	7238.160156
9/30/2014	7252.140137
10/1/2014	7293.080078
10/2/2014	7351.049805
10/3/2014	7406.600098
10/7/2014	7396.009766
10/9/2014	7386.080078
10/10/2014	7321
10/13/2014	7184.220215
10/14/2014	7205.470215
10/15/2014	7288.830078
10/16/2014	7257.069824
10/17/2014	7234.470215
10/20/2014	7213.450195
10/21/2014	7161.160156
10/23/2014	7189.509766
10/24/2014	7213.47998
10/27/2014	7221.080078
10/28/2014	7227.120117
10/29/2014	7265.899902
10/30/2014	7294.410156
10/31/2014	7326.810059
11/3/2014	7353.149902
11/4/2014	7320.890137
11/5/2014	7358.459961
11/7/2014	7416.149902
11/10/2014	7403.379883
11/11/2014	7412.720215
11/12/2014	7469.410156
11/13/2014	7479.689941
11/14/2014	7501.089844
11/17/2014	7524
11/18/2014	7548.22998
11/19/2014	7525.100098
11/20/2014	7530.330078
11/21/2014	7401.620117
11/24/2014	7235.25
11/25/2014	7239.359863
11/26/2014	7179.720215
11/27/2014	7115.890137
11/28/2014	7153.899902
12/1/2014	7275.680176
12/2/2014	7230.580078
12/3/2014	7274.430176
12/4/2014	7254.799805
12/5/2014	7238.919922
12/8/2014	7241.470215
12/9/2014	7217.939941
12/10/2014	7254.279785
12/11/2014	7243.339844
12/12/2014	7236.370117
12/15/2014	7230.259766
12/16/2014	7223.560059
12/17/2014	7199.72998
12/18/2014	7230.52002
12/19/2014	7252.600098
12/29/2014	7287.589844
12/30/2014	7291.330078
12/31/2014	7298.950195
1/2/2015	7348.390137
1/5/2015	7348.390137
1/6/2015	7420.140137
1/7/2015	7438.52002
1/8/2015	7497.600098
1/9/2015	7605.790039
1/12/2015	7566.700195
1/13/2015	7549.850098
1/14/2015	7549.850098
1/15/2015	7549.850098
1/16/2015	7513.859863
1/19/2015	7366.680176
1/20/2015	7368.5
1/21/2015	7324.399902
1/22/2015	7329.589844
1/23/2015	7276.629883
1/26/2015	7316.080078
1/27/2015	7367.649902
1/28/2015	7395.290039
1/29/2015	7376.509766
1/30/2015	7180.049805
2/2/2015	7180.049805
2/3/2015	7000.060059
2/4/2015	7000.060059
2/5/2015	7047.310059
2/6/2015	7162.75
2/9/2015	7198.439941
2/10/2015	7304.700195
2/11/2015	7359.410156
2/12/2015	7331.390137
2/13/2015	7335.509766
2/16/2015	7300.75
2/17/2015	7300.75
2/18/2015	7266.839844
2/19/2015	7306.169922
2/20/2015	7314.910156
2/23/2015	7326.310059
2/24/2015	7311.290039
2/25/2015	7304.609863
2/26/2015	7317.439941
2/27/2015	7301.290039
3/2/2015	7244.399902
3/3/2015	7234.919922
3/4/2015	7202.200195
3/5/2015	7202.200195
3/6/2015	7183.5
3/9/2015	7136.330078
3/10/2015	7130.049805
3/11/2015	7110.189941
3/12/2015	7109.069824
3/13/2015	7091.25
3/16/2015	7050.910156
3/17/2015	7057
3/18/2015	7043.899902
3/19/2015	7046.700195
3/20/2015	7054.580078
3/23/2015	7042.299805
3/24/2015	6997.930176
3/25/2015	6973.029785
3/26/2015	6922.830078
3/27/2015	6873.52002
3/30/2015	6782.430176
3/31/2015	6820.339844
4/1/2015	6916.080078
4/2/2015	6948.140137
4/6/2015	6917.509766
4/7/2015	6927.25
4/8/2015	6913.72998
4/9/2015	6899.290039
4/10/2015	6901.060059
4/13/2015	6901.060059
4/14/2015	6901.060059
4/15/2015	6981.029785
4/16/2015	7077.27002
4/17/2015	7086.410156
4/20/2015	7080.379883
4/21/2015	7098.600098
4/22/2015	7117.129883
4/23/2015	7114.390137
4/24/2015	7129.779785
4/27/2015	7125.120117
4/28/2015	7134.430176
4/29/2015	7173.370117
4/30/2015	7179
5/1/2015	7179
5/5/2015	7202.109863
5/6/2015	7192.290039
5/7/2015	7212.899902
5/8/2015	7212.470215
5/11/2015	7213.629883
5/12/2015	7258.609863
5/13/2015	7245.049805
5/14/2015	7236.870117
5/15/2015	7258.669922
5/18/2015	7255.02002
5/19/2015	7266.200195
5/20/2015	7289.77002
5/21/2015	7273.689941
5/22/2015	7288.740234
5/25/2015	7284.759766
5/26/2015	7261.779785
5/27/2015	7253.5
5/28/2015	7255.709961
5/29/2015	7220.290039
6/1/2015	7195.189941
6/3/2015	7149.459961
6/4/2015	7120.910156
6/5/2015	7122.72998
6/8/2015	7078.660156
6/9/2015	7067.109863
6/10/2015	7063.450195
6/11/2015	7051.52002
6/12/2015	7061.279785
6/15/2015	7078.970215
6/16/2015	7044.600098
6/17/2015	7049.709961
6/18/2015	7064.149902
6/19/2015	7035.149902
6/22/2015	7039.649902
6/23/2015	7053.959961
6/24/2015	7053.830078
6/25/2015	7031.330078
6/26/2015	7016.200195
6/29/2015	7032.149902
6/30/2015	7020.799805
7/2/2015	6982.799805
7/3/2015	7007.049805
7/6/2015	6989.410156
7/7/2015	6967.779785
7/8/2015	6923.790039
7/9/2015	6947.049805
7/10/2015	6984.120117
7/13/2015	7002.779785
7/14/2015	7027
7/15/2015	7066.189941
7/16/2015	7124.140137
7/17/2015	7161.959961
7/20/2015	7147.859863
7/21/2015	7145.589844
7/22/2015	7199.629883
7/23/2015	7212.620117
7/24/2015	7269.049805
7/27/2015	7247.22998
7/28/2015	7261.069824
7/29/2015	7313.970215
7/30/2015	7332.049805
8/3/2015	7336.589844
8/4/2015	7310.049805
8/5/2015	7366.310059
8/6/2015	7377.240234
8/7/2015	7370.600098
8/10/2015	7377.939941
8/11/2015	7458.919922
8/12/2015	7471.899902
8/13/2015	7442.75
8/14/2015	7462.339844
8/17/2015	7492.040039
8/18/2015	7498.700195
8/19/2015	7498.779785
8/20/2015	7449.819824
8/21/2015	7471.169922
8/24/2015	7331.089844
8/25/2015	7231.580078
8/26/2015	7240.100098
8/27/2015	7273.140137
8/28/2015	7350.52002
8/31/2015	7306.939941
9/1/2015	7298.75
9/2/2015	7240.390137
9/3/2015	7245.5
9/4/2015	7215.109863
9/7/2015	7149.700195
9/8/2015	7124.459961
9/9/2015	7183.25
9/10/2015	7159.939941
9/11/2015	7153.490234
9/14/2015	7162.439941
9/15/2015	7152.430176
9/16/2015	7137.399902
9/17/2015	7113.509766
9/18/2015	7107.870117
9/21/2015	7104.370117
9/22/2015	7118.379883
9/23/2015	7114.830078
9/25/2015	7110.799805
9/28/2015	7078.640137
9/29/2015	7085.379883
9/30/2015	7050.870117
10/1/2015	7080.47998
10/2/2015	7105.540039
10/5/2015	7089.060059
10/6/2015	7085.930176
10/7/2015	7085.450195
10/8/2015	7085.649902
10/9/2015	7096.060059
10/12/2015	7100
10/13/2015	7078.450195
10/14/2015	7040.319824
10/15/2015	7030.450195
10/16/2015	7020.740234
10/19/2015	7017.350098
10/20/2015	7041.259766
10/21/2015	7055.669922
10/22/2015	7068.850098
10/23/2015	7081.490234
10/26/2015	7083.47998
10/28/2015	7094.089844
10/29/2015	7070.129883
10/30/2015	7042.060059
11/2/2015	7029.069824
11/3/2015	7000.410156
11/4/2015	7003.569824
11/5/2015	7017.390137
11/6/2015	7059.47998
11/9/2015	7050.209961
11/11/2015	7019.22998
11/12/2015	7006.350098
11/13/2015	7001.810059
11/16/2015	6965.97998
11/17/2015	6977.950195
11/18/2015	6981.970215
11/19/2015	7020.180176
11/20/2015	7017.439941
11/23/2015	7055.839844
11/24/2015	7009.990234
11/26/2015	6963.370117
11/27/2015	6961.410156
11/30/2015	6909.149902
12/1/2015	6895.189941
12/2/2015	6862.790039
12/3/2015	6880.660156
12/4/2015	6869.560059
12/7/2015	6858.629883
12/8/2015	6849.089844
12/9/2015	6841.549805
12/10/2015	6823.910156
12/11/2015	6832.350098
12/14/2015	6803.080078
12/15/2015	6820.77002
12/16/2015	6833.509766
12/17/2015	6859.990234
12/18/2015	6884.689941
12/21/2015	6881.75
12/22/2015	6854.569824
12/23/2015	6858.640137
12/28/2015	6828.509766
12/29/2015	6847.740234
12/30/2015	6870.629883
12/31/2015	6894.5
1/4/2016	6867.620117
1/5/2016	6845.299805
1/6/2016	6817.649902
1/7/2016	6775.27002
