# Supplementary material for: Improving forecasting accuracy for stock market data using EMD-HW bagging
Source: PLoS One. 2018 Jul 17;13(7):e0199582. doi: 10.1371/journal.pone.0199582 (PMC6049912; doi:10.1371/journal.pone.0199582)
Supplement: S6 Fig — (CSV) [file pone.0199582.s006.csv]

Date	Close
2/8/2010	1056.73999
2/9/2010	1070.52002
2/10/2010	1068.130005
2/11/2010	1078.469971
2/12/2010	1075.51001
2/16/2010	1094.869995
2/17/2010	1099.51001
2/18/2010	1106.75
2/19/2010	1109.170044
2/22/2010	1108.01001
2/23/2010	1094.599976
2/24/2010	1105.23999
2/25/2010	1102.939941
2/26/2010	1104.48999
3/1/2010	1115.709961
3/2/2010	1118.310059
3/3/2010	1118.790039
3/4/2010	1122.969971
3/5/2010	1138.699951
3/8/2010	1138.5
3/9/2010	1140.449951
3/10/2010	1145.609985
3/11/2010	1150.23999
3/12/2010	1149.98999
3/15/2010	1150.51001
3/16/2010	1159.459961
3/17/2010	1166.209961
3/18/2010	1165.829956
3/19/2010	1159.900024
3/22/2010	1165.810059
3/23/2010	1174.170044
3/24/2010	1167.719971
3/25/2010	1165.72998
3/26/2010	1166.589966
3/29/2010	1173.219971
3/30/2010	1173.27002
3/31/2010	1169.430054
4/1/2010	1178.099976
4/5/2010	1187.439941
4/6/2010	1189.439941
4/7/2010	1182.449951
4/8/2010	1186.439941
4/9/2010	1194.369995
4/12/2010	1196.47998
4/13/2010	1197.300049
4/14/2010	1210.650024
4/15/2010	1211.670044
4/16/2010	1192.130005
4/19/2010	1197.52002
4/20/2010	1207.170044
4/21/2010	1205.939941
4/22/2010	1208.670044
4/23/2010	1217.280029
4/26/2010	1212.050049
4/27/2010	1183.709961
4/28/2010	1191.359985
4/29/2010	1206.780029
4/30/2010	1186.689941
5/3/2010	1202.26001
5/4/2010	1173.599976
5/5/2010	1165.869995
5/6/2010	1128.150024
5/7/2010	1110.880005
5/10/2010	1159.72998
5/11/2010	1155.790039
5/12/2010	1171.670044
5/13/2010	1157.439941
5/14/2010	1135.680054
5/17/2010	1136.939941
5/18/2010	1120.800049
5/19/2010	1115.050049
5/20/2010	1071.589966
5/21/2010	1087.689941
5/24/2010	1073.650024
5/25/2010	1074.030029
5/26/2010	1067.949951
5/27/2010	1103.060059
5/28/2010	1089.410034
6/1/2010	1070.709961
6/2/2010	1098.380005
6/3/2010	1102.829956
6/4/2010	1064.880005
6/7/2010	1050.469971
6/8/2010	1062
6/9/2010	1055.689941
6/10/2010	1086.839966
6/11/2010	1091.599976
6/14/2010	1089.630005
6/15/2010	1115.22998
6/16/2010	1114.609985
6/17/2010	1116.040039
6/18/2010	1117.51001
6/21/2010	1113.199951
6/22/2010	1095.310059
6/23/2010	1092.040039
6/24/2010	1073.689941
6/25/2010	1076.76001
6/28/2010	1074.569946
6/29/2010	1041.23999
6/30/2010	1030.709961
7/1/2010	1027.369995
7/2/2010	1022.580017
7/6/2010	1028.060059
7/7/2010	1060.27002
7/8/2010	1070.25
7/9/2010	1077.959961
7/12/2010	1078.75
7/13/2010	1095.339966
7/14/2010	1095.170044
7/15/2010	1096.47998
7/16/2010	1064.880005
7/19/2010	1071.25
7/20/2010	1083.47998
7/21/2010	1069.589966
7/22/2010	1093.670044
7/23/2010	1102.660034
7/26/2010	1115.01001
7/27/2010	1113.839966
7/28/2010	1106.130005
7/29/2010	1101.530029
7/30/2010	1101.599976
8/2/2010	1125.859985
8/3/2010	1120.459961
8/4/2010	1127.23999
8/5/2010	1125.810059
8/6/2010	1121.640015
8/9/2010	1127.790039
8/10/2010	1121.060059
8/11/2010	1089.469971
8/12/2010	1083.609985
8/13/2010	1079.25
8/16/2010	1079.380005
8/17/2010	1092.540039
8/18/2010	1094.160034
8/19/2010	1075.630005
8/20/2010	1071.689941
8/23/2010	1067.359985
8/24/2010	1051.869995
8/25/2010	1055.329956
8/26/2010	1047.219971
8/27/2010	1064.589966
8/30/2010	1048.920044
8/31/2010	1049.329956
9/1/2010	1080.290039
9/2/2010	1090.099976
9/3/2010	1104.51001
9/7/2010	1091.839966
9/8/2010	1098.869995
9/9/2010	1104.180054
9/10/2010	1109.550049
9/13/2010	1121.900024
9/14/2010	1121.099976
9/15/2010	1125.069946
9/16/2010	1124.660034
9/17/2010	1125.589966
9/20/2010	1142.709961
9/21/2010	1139.780029
9/22/2010	1134.280029
9/23/2010	1124.829956
9/24/2010	1148.670044
9/27/2010	1142.160034
9/28/2010	1147.699951
9/29/2010	1144.72998
9/30/2010	1141.199951
10/1/2010	1146.23999
10/4/2010	1137.030029
10/5/2010	1160.75
10/6/2010	1159.969971
10/7/2010	1158.060059
10/8/2010	1165.150024
10/11/2010	1165.319946
10/12/2010	1169.77002
10/13/2010	1178.099976
10/14/2010	1173.810059
10/15/2010	1176.189941
10/18/2010	1184.709961
10/19/2010	1165.900024
10/20/2010	1178.170044
10/21/2010	1180.26001
10/22/2010	1183.079956
10/25/2010	1185.619995
10/26/2010	1185.640015
10/27/2010	1182.449951
10/28/2010	1183.780029
10/29/2010	1183.26001
11/1/2010	1184.380005
11/2/2010	1193.569946
11/3/2010	1197.959961
11/4/2010	1221.060059
11/5/2010	1225.849976
11/8/2010	1223.25
11/9/2010	1213.400024
11/10/2010	1218.709961
11/11/2010	1213.540039
11/12/2010	1199.209961
11/15/2010	1197.75
11/16/2010	1178.339966
11/17/2010	1178.589966
11/18/2010	1196.689941
11/19/2010	1199.72998
11/22/2010	1197.839966
11/23/2010	1180.72998
11/24/2010	1198.349976
11/26/2010	1189.400024
11/29/2010	1187.76001
11/30/2010	1180.550049
12/1/2010	1206.069946
12/2/2010	1221.530029
12/3/2010	1224.709961
12/6/2010	1223.119995
12/7/2010	1223.75
12/8/2010	1228.280029
12/9/2010	1233
12/10/2010	1240.400024
12/13/2010	1240.459961
12/14/2010	1241.589966
12/15/2010	1235.22998
12/16/2010	1242.869995
12/17/2010	1243.910034
12/20/2010	1247.079956
12/21/2010	1254.599976
12/22/2010	1258.839966
12/23/2010	1256.77002
12/27/2010	1257.540039
12/28/2010	1258.51001
12/29/2010	1259.780029
12/30/2010	1257.880005
12/31/2010	1257.640015
1/3/2011	1271.869995
1/4/2011	1270.199951
1/5/2011	1276.560059
1/6/2011	1273.849976
1/7/2011	1271.5
1/10/2011	1269.75
1/11/2011	1274.47998
1/12/2011	1285.959961
1/13/2011	1283.76001
1/14/2011	1293.23999
1/18/2011	1295.02002
1/19/2011	1281.920044
1/20/2011	1280.26001
1/21/2011	1283.349976
1/24/2011	1290.839966
1/25/2011	1291.180054
1/26/2011	1296.630005
1/27/2011	1299.540039
1/28/2011	1276.339966
1/31/2011	1286.119995
2/1/2011	1307.589966
2/2/2011	1304.030029
2/3/2011	1307.099976
2/4/2011	1310.869995
2/7/2011	1319.050049
2/8/2011	1324.569946
2/9/2011	1320.880005
2/10/2011	1321.869995
2/11/2011	1329.150024
2/14/2011	1332.319946
2/15/2011	1328.01001
2/16/2011	1336.319946
2/17/2011	1340.430054
2/18/2011	1343.01001
2/22/2011	1315.439941
2/23/2011	1307.400024
2/24/2011	1306.099976
2/25/2011	1319.880005
2/28/2011	1327.219971
3/1/2011	1306.329956
3/2/2011	1308.439941
3/3/2011	1330.969971
3/4/2011	1321.150024
3/7/2011	1310.130005
3/8/2011	1321.819946
3/9/2011	1320.02002
3/10/2011	1295.109985
3/11/2011	1304.280029
3/14/2011	1296.390015
3/15/2011	1281.869995
3/16/2011	1256.880005
3/17/2011	1273.719971
3/18/2011	1279.209961
3/21/2011	1298.380005
3/22/2011	1293.77002
3/23/2011	1297.540039
3/24/2011	1309.660034
3/25/2011	1313.800049
3/28/2011	1310.189941
3/29/2011	1319.439941
3/30/2011	1328.26001
3/31/2011	1325.829956
4/1/2011	1332.410034
4/4/2011	1332.869995
4/5/2011	1332.630005
4/6/2011	1335.540039
4/7/2011	1333.51001
4/8/2011	1328.170044
4/11/2011	1324.459961
4/12/2011	1314.160034
4/13/2011	1314.410034
4/14/2011	1314.52002
4/15/2011	1319.680054
4/18/2011	1305.140015
4/19/2011	1312.619995
4/20/2011	1330.359985
4/21/2011	1337.380005
4/25/2011	1335.25
4/26/2011	1347.23999
4/27/2011	1355.660034
4/28/2011	1360.47998
4/29/2011	1363.609985
5/2/2011	1361.219971
5/3/2011	1356.619995
5/4/2011	1347.319946
5/5/2011	1335.099976
5/6/2011	1340.199951
5/9/2011	1346.290039
5/10/2011	1357.160034
5/11/2011	1342.079956
5/12/2011	1348.650024
5/13/2011	1337.77002
5/16/2011	1329.469971
5/17/2011	1328.97998
5/18/2011	1340.680054
5/19/2011	1343.599976
5/20/2011	1333.27002
5/23/2011	1317.369995
5/24/2011	1316.280029
5/25/2011	1320.469971
5/26/2011	1325.689941
5/27/2011	1331.099976
5/31/2011	1345.199951
6/1/2011	1314.550049
6/2/2011	1312.939941
6/3/2011	1300.160034
6/6/2011	1286.170044
6/7/2011	1284.939941
6/8/2011	1279.560059
6/9/2011	1289
6/10/2011	1270.97998
6/13/2011	1271.829956
6/14/2011	1287.869995
6/15/2011	1265.420044
6/16/2011	1267.640015
6/17/2011	1271.5
6/20/2011	1278.359985
6/21/2011	1295.52002
6/22/2011	1287.140015
6/23/2011	1283.5
6/24/2011	1268.449951
6/27/2011	1280.099976
6/28/2011	1296.670044
6/29/2011	1307.410034
6/30/2011	1320.640015
7/1/2011	1339.670044
7/5/2011	1337.880005
7/6/2011	1339.219971
7/7/2011	1353.219971
7/8/2011	1343.800049
7/11/2011	1319.48999
7/12/2011	1313.640015
7/13/2011	1317.719971
7/14/2011	1308.869995
7/15/2011	1316.140015
7/18/2011	1305.439941
7/19/2011	1326.72998
7/20/2011	1325.839966
7/21/2011	1343.800049
7/22/2011	1345.02002
7/25/2011	1337.430054
7/26/2011	1331.939941
7/27/2011	1304.890015
7/28/2011	1300.670044
7/29/2011	1292.280029
8/1/2011	1286.939941
8/2/2011	1254.050049
8/3/2011	1260.339966
8/4/2011	1200.069946
8/5/2011	1199.380005
8/8/2011	1119.459961
8/9/2011	1172.530029
8/10/2011	1120.76001
8/11/2011	1172.640015
8/12/2011	1178.810059
8/15/2011	1204.48999
8/16/2011	1192.76001
8/17/2011	1193.890015
8/18/2011	1140.650024
8/19/2011	1123.530029
8/22/2011	1123.819946
8/23/2011	1162.349976
8/24/2011	1177.599976
8/25/2011	1159.27002
8/26/2011	1176.800049
8/29/2011	1210.079956
8/30/2011	1212.920044
8/31/2011	1218.890015
9/1/2011	1204.420044
9/2/2011	1173.969971
9/6/2011	1165.23999
9/7/2011	1198.619995
9/8/2011	1185.900024
9/9/2011	1154.22998
9/12/2011	1162.27002
9/13/2011	1172.869995
9/14/2011	1188.680054
9/15/2011	1209.109985
9/16/2011	1216.01001
9/19/2011	1204.089966
9/20/2011	1202.089966
9/21/2011	1166.76001
9/22/2011	1129.560059
9/23/2011	1136.430054
9/26/2011	1162.949951
9/27/2011	1175.380005
9/28/2011	1151.060059
9/29/2011	1160.400024
9/30/2011	1131.420044
10/3/2011	1099.22998
10/4/2011	1123.949951
10/5/2011	1144.030029
10/6/2011	1164.969971
10/7/2011	1155.459961
10/10/2011	1194.890015
10/11/2011	1195.540039
10/12/2011	1207.25
10/13/2011	1203.660034
10/14/2011	1224.579956
10/17/2011	1200.859985
10/18/2011	1225.380005
10/19/2011	1209.880005
10/20/2011	1215.390015
10/21/2011	1238.25
10/24/2011	1254.189941
10/25/2011	1229.050049
10/26/2011	1242
10/27/2011	1284.589966
10/28/2011	1285.089966
10/31/2011	1253.300049
11/1/2011	1218.280029
11/2/2011	1237.900024
11/3/2011	1261.150024
11/4/2011	1253.22998
11/7/2011	1261.119995
11/8/2011	1275.920044
11/9/2011	1229.099976
11/10/2011	1239.699951
11/11/2011	1263.849976
11/14/2011	1251.780029
11/15/2011	1257.810059
11/16/2011	1236.910034
11/17/2011	1216.130005
11/18/2011	1215.650024
11/21/2011	1192.97998
11/22/2011	1188.040039
11/23/2011	1161.790039
11/25/2011	1158.670044
11/28/2011	1192.550049
11/29/2011	1195.189941
11/30/2011	1246.959961
12/1/2011	1244.579956
12/2/2011	1244.280029
12/5/2011	1257.079956
12/6/2011	1258.469971
12/7/2011	1261.01001
12/8/2011	1234.349976
12/9/2011	1255.189941
12/12/2011	1236.469971
12/13/2011	1225.72998
12/14/2011	1211.819946
12/15/2011	1215.75
12/16/2011	1219.660034
12/19/2011	1205.349976
12/20/2011	1241.300049
12/21/2011	1243.719971
12/22/2011	1254
12/23/2011	1265.329956
12/27/2011	1265.430054
12/28/2011	1249.640015
12/29/2011	1263.02002
12/30/2011	1257.599976
1/3/2012	1277.060059
1/4/2012	1277.300049
1/5/2012	1281.060059
1/6/2012	1277.810059
1/9/2012	1280.699951
1/10/2012	1292.079956
1/11/2012	1292.47998
1/12/2012	1295.5
1/13/2012	1289.089966
1/17/2012	1293.670044
1/18/2012	1308.040039
1/19/2012	1314.5
1/20/2012	1315.380005
1/23/2012	1316
1/24/2012	1314.650024
1/25/2012	1326.060059
1/26/2012	1318.430054
1/27/2012	1316.329956
1/30/2012	1313.01001
1/31/2012	1312.410034
2/1/2012	1324.089966
2/2/2012	1325.540039
2/3/2012	1344.900024
2/6/2012	1344.329956
2/7/2012	1347.050049
2/8/2012	1349.959961
2/9/2012	1351.949951
2/10/2012	1342.640015
2/13/2012	1351.77002
2/14/2012	1350.5
2/15/2012	1343.22998
2/16/2012	1358.040039
2/17/2012	1361.22998
2/21/2012	1362.209961
2/22/2012	1357.660034
2/23/2012	1363.459961
2/24/2012	1365.73999
2/27/2012	1367.589966
2/28/2012	1372.180054
2/29/2012	1365.680054
3/1/2012	1374.089966
3/2/2012	1369.630005
3/5/2012	1364.329956
3/6/2012	1343.359985
3/7/2012	1352.630005
3/8/2012	1365.910034
3/9/2012	1370.869995
3/12/2012	1371.089966
3/13/2012	1395.949951
3/14/2012	1394.280029
3/15/2012	1402.599976
3/16/2012	1404.170044
3/19/2012	1409.75
3/20/2012	1405.52002
3/21/2012	1402.890015
3/22/2012	1392.780029
3/23/2012	1397.109985
3/26/2012	1416.51001
3/27/2012	1412.52002
3/28/2012	1405.540039
3/29/2012	1403.280029
3/30/2012	1408.469971
4/2/2012	1419.040039
4/3/2012	1413.380005
4/4/2012	1398.959961
4/5/2012	1398.079956
4/9/2012	1382.199951
4/10/2012	1358.589966
4/11/2012	1368.709961
4/12/2012	1387.569946
4/13/2012	1370.26001
4/16/2012	1369.569946
4/17/2012	1390.780029
4/18/2012	1385.140015
4/19/2012	1376.920044
4/20/2012	1378.530029
4/23/2012	1366.939941
4/24/2012	1371.969971
4/25/2012	1390.689941
4/26/2012	1399.97998
4/27/2012	1403.359985
4/30/2012	1397.910034
5/1/2012	1405.819946
5/2/2012	1402.310059
5/3/2012	1391.569946
5/4/2012	1369.099976
5/7/2012	1369.579956
5/8/2012	1363.719971
5/9/2012	1354.579956
5/10/2012	1357.98999
5/11/2012	1353.390015
5/14/2012	1338.349976
5/15/2012	1330.660034
5/16/2012	1324.800049
5/17/2012	1304.859985
5/18/2012	1295.219971
5/21/2012	1315.98999
5/22/2012	1316.630005
5/23/2012	1318.859985
5/24/2012	1320.680054
5/25/2012	1317.819946
5/29/2012	1332.420044
5/30/2012	1313.319946
5/31/2012	1310.329956
6/1/2012	1278.040039
6/4/2012	1278.180054
6/5/2012	1285.5
6/6/2012	1315.130005
6/7/2012	1314.98999
6/8/2012	1325.660034
6/11/2012	1308.930054
6/12/2012	1324.180054
6/13/2012	1314.880005
6/14/2012	1329.099976
6/15/2012	1342.839966
6/18/2012	1344.780029
6/19/2012	1357.97998
6/20/2012	1355.689941
6/21/2012	1325.51001
6/22/2012	1335.02002
6/25/2012	1313.719971
6/26/2012	1319.98999
6/27/2012	1331.849976
6/28/2012	1329.040039
6/29/2012	1362.160034
7/2/2012	1365.51001
7/3/2012	1374.02002
7/5/2012	1367.579956
7/6/2012	1354.680054
7/9/2012	1352.459961
7/10/2012	1341.469971
7/11/2012	1341.449951
7/12/2012	1334.76001
7/13/2012	1356.780029
7/16/2012	1353.640015
7/17/2012	1363.670044
7/18/2012	1372.780029
7/19/2012	1376.51001
7/20/2012	1362.660034
7/23/2012	1350.52002
7/24/2012	1338.310059
7/25/2012	1337.890015
7/26/2012	1360.02002
7/27/2012	1385.969971
7/30/2012	1385.300049
7/31/2012	1379.319946
8/1/2012	1375.319946
8/2/2012	1365
8/3/2012	1390.98999
8/6/2012	1394.22998
8/7/2012	1401.349976
8/8/2012	1402.219971
8/9/2012	1402.800049
8/10/2012	1405.869995
8/13/2012	1404.109985
8/14/2012	1403.930054
8/15/2012	1405.530029
8/16/2012	1415.51001
8/17/2012	1418.160034
8/20/2012	1418.130005
8/21/2012	1413.170044
8/22/2012	1413.48999
8/23/2012	1402.079956
8/24/2012	1411.130005
8/27/2012	1410.439941
8/28/2012	1409.300049
8/29/2012	1410.48999
8/30/2012	1399.47998
8/31/2012	1406.579956
9/4/2012	1404.939941
9/5/2012	1403.439941
9/6/2012	1432.119995
9/7/2012	1437.920044
9/10/2012	1429.079956
9/11/2012	1433.560059
9/12/2012	1436.560059
9/13/2012	1459.98999
9/14/2012	1465.77002
9/17/2012	1461.189941
9/18/2012	1459.319946
9/19/2012	1461.050049
9/20/2012	1460.26001
9/21/2012	1460.150024
9/24/2012	1456.890015
9/25/2012	1441.589966
9/26/2012	1433.319946
9/27/2012	1447.150024
9/28/2012	1440.670044
10/1/2012	1444.48999
10/2/2012	1445.75
10/3/2012	1450.98999
10/4/2012	1461.400024
10/5/2012	1460.930054
10/8/2012	1455.880005
10/9/2012	1441.47998
10/10/2012	1432.560059
10/11/2012	1432.839966
10/12/2012	1428.589966
10/15/2012	1440.130005
10/16/2012	1454.920044
10/17/2012	1460.910034
10/18/2012	1457.339966
10/19/2012	1433.189941
10/22/2012	1433.819946
10/23/2012	1413.109985
10/24/2012	1408.75
10/25/2012	1412.969971
10/26/2012	1411.939941
10/31/2012	1412.160034
11/1/2012	1427.589966
11/2/2012	1414.199951
11/5/2012	1417.26001
11/6/2012	1428.390015
11/7/2012	1394.530029
11/8/2012	1377.51001
11/9/2012	1379.849976
11/12/2012	1380.030029
11/13/2012	1374.530029
11/14/2012	1355.48999
11/15/2012	1353.329956
11/16/2012	1359.880005
11/19/2012	1386.890015
11/20/2012	1387.810059
11/21/2012	1391.030029
11/23/2012	1409.150024
11/26/2012	1406.290039
11/27/2012	1398.939941
11/28/2012	1409.930054
11/29/2012	1415.949951
11/30/2012	1416.180054
12/3/2012	1409.459961
12/4/2012	1407.050049
12/5/2012	1409.280029
12/6/2012	1413.939941
12/7/2012	1418.069946
12/10/2012	1418.550049
12/11/2012	1427.839966
12/12/2012	1428.47998
12/13/2012	1419.449951
12/14/2012	1413.579956
12/17/2012	1430.359985
12/18/2012	1446.790039
12/19/2012	1435.810059
12/20/2012	1443.689941
12/21/2012	1430.150024
12/24/2012	1426.660034
12/26/2012	1419.829956
12/27/2012	1418.099976
12/28/2012	1402.430054
12/31/2012	1426.189941
1/2/2013	1462.420044
1/3/2013	1459.369995
1/4/2013	1466.469971
1/7/2013	1461.890015
1/8/2013	1457.150024
1/9/2013	1461.02002
1/10/2013	1472.119995
1/11/2013	1472.050049
1/14/2013	1470.680054
1/15/2013	1472.339966
1/16/2013	1472.630005
1/17/2013	1480.939941
1/18/2013	1485.97998
1/22/2013	1492.560059
1/23/2013	1494.810059
1/24/2013	1494.819946
1/25/2013	1502.959961
1/28/2013	1500.180054
1/29/2013	1507.839966
1/30/2013	1501.959961
1/31/2013	1498.109985
2/1/2013	1513.170044
2/4/2013	1495.709961
2/5/2013	1511.290039
2/6/2013	1512.119995
2/7/2013	1509.390015
2/8/2013	1517.930054
2/11/2013	1517.01001
2/12/2013	1519.430054
2/13/2013	1520.329956
2/14/2013	1521.380005
2/15/2013	1519.790039
2/19/2013	1530.939941
2/20/2013	1511.949951
2/21/2013	1502.420044
2/22/2013	1515.599976
2/25/2013	1487.849976
2/26/2013	1496.939941
2/27/2013	1515.98999
2/28/2013	1514.680054
3/1/2013	1518.199951
3/4/2013	1525.199951
3/5/2013	1539.790039
3/6/2013	1541.459961
3/7/2013	1544.26001
3/8/2013	1551.180054
3/11/2013	1556.219971
3/12/2013	1552.47998
3/13/2013	1554.52002
3/14/2013	1563.22998
3/15/2013	1560.699951
3/18/2013	1552.099976
3/19/2013	1548.339966
3/20/2013	1558.709961
3/21/2013	1545.800049
3/22/2013	1556.890015
3/25/2013	1551.689941
3/26/2013	1563.77002
3/27/2013	1562.849976
3/28/2013	1569.189941
4/1/2013	1562.170044
4/2/2013	1570.25
4/3/2013	1553.689941
4/4/2013	1559.97998
4/5/2013	1553.280029
4/8/2013	1563.069946
4/9/2013	1568.609985
4/10/2013	1587.72998
4/11/2013	1593.369995
4/12/2013	1588.849976
4/15/2013	1552.359985
4/16/2013	1574.569946
4/17/2013	1552.01001
4/18/2013	1541.609985
4/19/2013	1555.25
4/22/2013	1562.5
4/23/2013	1578.780029
4/24/2013	1578.790039
4/25/2013	1585.160034
4/26/2013	1582.23999
4/29/2013	1593.609985
4/30/2013	1597.569946
5/1/2013	1582.699951
5/2/2013	1597.589966
5/3/2013	1614.420044
5/6/2013	1617.5
5/7/2013	1625.959961
5/8/2013	1632.689941
5/9/2013	1626.670044
5/10/2013	1633.699951
5/13/2013	1633.77002
5/14/2013	1650.339966
5/15/2013	1658.780029
5/16/2013	1650.469971
5/17/2013	1667.469971
5/20/2013	1666.290039
5/21/2013	1669.160034
5/22/2013	1655.349976
5/23/2013	1650.51001
5/24/2013	1649.599976
5/28/2013	1660.060059
5/29/2013	1648.359985
5/30/2013	1654.410034
5/31/2013	1630.73999
6/3/2013	1640.420044
6/4/2013	1631.380005
6/5/2013	1608.900024
6/6/2013	1622.560059
6/7/2013	1643.380005
6/10/2013	1642.810059
6/11/2013	1626.130005
6/12/2013	1612.52002
6/13/2013	1636.359985
6/14/2013	1626.72998
6/17/2013	1639.040039
6/18/2013	1651.810059
6/19/2013	1628.930054
6/20/2013	1588.189941
6/21/2013	1592.430054
6/24/2013	1573.089966
6/25/2013	1588.030029
6/26/2013	1603.26001
6/27/2013	1613.199951
6/28/2013	1606.280029
7/1/2013	1614.959961
7/2/2013	1614.079956
7/3/2013	1615.410034
7/5/2013	1631.890015
7/8/2013	1640.459961
7/9/2013	1652.319946
7/10/2013	1652.619995
7/11/2013	1675.02002
7/12/2013	1680.189941
7/15/2013	1682.5
7/16/2013	1676.26001
7/17/2013	1680.910034
7/18/2013	1689.369995
7/19/2013	1692.089966
7/22/2013	1695.530029
7/23/2013	1692.390015
7/24/2013	1685.939941
7/25/2013	1690.25
7/26/2013	1691.650024
7/29/2013	1685.329956
7/30/2013	1685.959961
7/31/2013	1685.72998
8/1/2013	1706.869995
8/2/2013	1709.670044
8/5/2013	1707.140015
8/6/2013	1697.369995
8/7/2013	1690.910034
8/8/2013	1697.47998
8/9/2013	1691.420044
8/12/2013	1689.469971
8/13/2013	1694.160034
8/14/2013	1685.390015
8/15/2013	1661.319946
8/16/2013	1655.829956
8/19/2013	1646.060059
8/20/2013	1652.349976
8/21/2013	1642.800049
8/22/2013	1656.959961
8/23/2013	1663.5
8/26/2013	1656.780029
8/27/2013	1630.47998
8/28/2013	1634.959961
8/29/2013	1638.170044
8/30/2013	1632.969971
9/3/2013	1639.77002
9/4/2013	1653.079956
9/5/2013	1655.079956
9/6/2013	1655.170044
9/9/2013	1671.709961
9/10/2013	1683.98999
9/11/2013	1689.130005
9/12/2013	1683.420044
9/13/2013	1687.98999
9/16/2013	1697.599976
9/17/2013	1704.76001
9/18/2013	1725.52002
9/19/2013	1722.339966
9/20/2013	1709.910034
9/23/2013	1701.839966
9/24/2013	1697.420044
9/25/2013	1692.77002
9/26/2013	1698.670044
9/27/2013	1691.75
9/30/2013	1681.550049
10/1/2013	1695
10/2/2013	1693.869995
10/3/2013	1678.660034
10/4/2013	1690.5
10/7/2013	1676.119995
10/8/2013	1655.449951
10/9/2013	1656.400024
10/10/2013	1692.560059
10/11/2013	1703.199951
10/14/2013	1710.140015
10/15/2013	1698.060059
10/16/2013	1721.540039
10/17/2013	1733.150024
10/18/2013	1744.5
10/21/2013	1744.660034
10/22/2013	1754.670044
10/23/2013	1746.380005
10/24/2013	1752.069946
10/25/2013	1759.77002
10/28/2013	1762.109985
10/29/2013	1771.949951
10/30/2013	1763.310059
10/31/2013	1756.540039
11/1/2013	1761.640015
11/4/2013	1767.930054
11/5/2013	1762.969971
11/6/2013	1770.48999
11/7/2013	1747.150024
11/8/2013	1770.609985
11/11/2013	1771.890015
11/12/2013	1767.689941
11/13/2013	1782
11/14/2013	1790.619995
11/15/2013	1798.180054
11/18/2013	1791.530029
11/19/2013	1787.869995
11/20/2013	1781.369995
11/21/2013	1795.849976
11/22/2013	1804.76001
11/25/2013	1802.47998
11/26/2013	1802.75
11/27/2013	1807.22998
11/29/2013	1805.810059
12/2/2013	1800.900024
12/3/2013	1795.150024
12/4/2013	1792.810059
12/5/2013	1785.030029
12/6/2013	1805.089966
12/9/2013	1808.369995
12/10/2013	1802.619995
12/11/2013	1782.219971
12/12/2013	1775.5
12/13/2013	1775.319946
12/16/2013	1786.540039
12/17/2013	1781
12/18/2013	1810.650024
12/19/2013	1809.599976
12/20/2013	1818.319946
12/23/2013	1827.98999
12/24/2013	1833.319946
12/26/2013	1842.02002
12/27/2013	1841.400024
12/30/2013	1841.069946
12/31/2013	1848.359985
1/2/2014	1831.97998
1/3/2014	1831.369995
1/6/2014	1826.77002
1/7/2014	1837.880005
1/8/2014	1837.48999
1/9/2014	1838.130005
1/10/2014	1842.369995
1/13/2014	1819.199951
1/14/2014	1838.880005
1/15/2014	1848.380005
1/16/2014	1845.890015
1/17/2014	1838.699951
1/21/2014	1843.800049
1/22/2014	1844.859985
1/23/2014	1828.459961
1/24/2014	1790.290039
1/27/2014	1781.560059
1/28/2014	1792.5
1/29/2014	1774.199951
1/30/2014	1794.189941
1/31/2014	1782.589966
2/3/2014	1741.890015
2/4/2014	1755.199951
2/5/2014	1751.640015
2/6/2014	1773.430054
2/7/2014	1797.02002
2/10/2014	1799.839966
2/11/2014	1819.75
2/12/2014	1819.26001
2/13/2014	1829.829956
2/14/2014	1838.630005
2/18/2014	1840.76001
2/19/2014	1828.75
2/20/2014	1839.780029
2/21/2014	1836.25
2/24/2014	1847.609985
2/25/2014	1845.119995
2/26/2014	1845.160034
2/27/2014	1854.290039
2/28/2014	1859.449951
3/3/2014	1845.72998
3/4/2014	1873.910034
3/5/2014	1873.810059
3/6/2014	1877.030029
3/7/2014	1878.040039
3/10/2014	1877.170044
3/11/2014	1867.630005
3/12/2014	1868.199951
3/13/2014	1846.339966
3/14/2014	1841.130005
3/17/2014	1858.829956
3/18/2014	1872.25
3/19/2014	1860.77002
3/20/2014	1872.01001
3/21/2014	1866.52002
3/24/2014	1857.439941
3/25/2014	1865.619995
3/26/2014	1852.560059
3/27/2014	1849.040039
3/28/2014	1857.619995
3/31/2014	1872.339966
4/1/2014	1885.52002
4/2/2014	1890.900024
4/3/2014	1888.77002
4/4/2014	1865.089966
4/7/2014	1845.040039
4/8/2014	1851.959961
4/9/2014	1872.180054
4/10/2014	1833.079956
4/11/2014	1815.689941
4/14/2014	1830.609985
4/15/2014	1842.97998
4/16/2014	1862.310059
4/17/2014	1864.849976
4/21/2014	1871.890015
4/22/2014	1879.550049
4/23/2014	1875.390015
4/24/2014	1878.609985
4/25/2014	1863.400024
4/28/2014	1869.430054
4/29/2014	1878.329956
4/30/2014	1883.949951
5/1/2014	1883.680054
5/2/2014	1881.140015
5/5/2014	1884.660034
5/6/2014	1867.719971
5/7/2014	1878.209961
5/8/2014	1875.630005
5/9/2014	1878.47998
5/12/2014	1896.650024
5/13/2014	1897.449951
5/14/2014	1888.530029
5/15/2014	1870.849976
5/16/2014	1877.859985
5/19/2014	1885.079956
5/20/2014	1872.829956
5/21/2014	1888.030029
5/22/2014	1892.48999
5/23/2014	1900.530029
5/27/2014	1911.910034
5/28/2014	1909.780029
5/29/2014	1920.030029
5/30/2014	1923.569946
6/2/2014	1924.969971
6/3/2014	1924.23999
6/4/2014	1927.880005
6/5/2014	1940.459961
6/6/2014	1949.439941
6/9/2014	1951.27002
6/10/2014	1950.790039
6/11/2014	1943.890015
6/12/2014	1930.109985
6/13/2014	1936.160034
6/16/2014	1937.780029
6/17/2014	1941.98999
6/18/2014	1956.97998
6/19/2014	1959.47998
6/20/2014	1962.869995
6/23/2014	1962.609985
6/24/2014	1949.97998
6/25/2014	1959.530029
6/26/2014	1957.219971
6/27/2014	1960.959961
6/30/2014	1960.22998
7/1/2014	1973.319946
7/2/2014	1974.619995
7/3/2014	1985.439941
7/7/2014	1977.650024
7/8/2014	1963.709961
7/9/2014	1972.829956
7/10/2014	1964.680054
7/11/2014	1967.569946
7/14/2014	1977.099976
7/15/2014	1973.280029
7/16/2014	1981.569946
7/17/2014	1958.119995
7/18/2014	1978.219971
7/21/2014	1973.630005
7/22/2014	1983.530029
7/23/2014	1987.01001
7/24/2014	1987.97998
7/25/2014	1978.339966
7/28/2014	1978.910034
7/29/2014	1969.949951
7/30/2014	1970.069946
7/31/2014	1930.670044
8/1/2014	1925.150024
8/4/2014	1938.98999
8/5/2014	1920.209961
8/6/2014	1920.23999
8/7/2014	1909.569946
8/8/2014	1931.589966
8/11/2014	1936.920044
8/12/2014	1933.75
8/13/2014	1946.719971
8/14/2014	1955.180054
8/15/2014	1955.060059
8/18/2014	1971.73999
8/19/2014	1981.599976
8/20/2014	1986.51001
8/21/2014	1992.369995
8/22/2014	1988.400024
8/25/2014	1997.920044
8/26/2014	2000.02002
8/27/2014	2000.119995
8/28/2014	1996.73999
8/29/2014	2003.369995
9/2/2014	2002.280029
9/3/2014	2000.719971
9/4/2014	1997.650024
9/5/2014	2007.709961
9/8/2014	2001.540039
9/9/2014	1988.439941
9/10/2014	1995.689941
9/11/2014	1997.449951
9/12/2014	1985.540039
9/15/2014	1984.130005
9/16/2014	1998.97998
9/17/2014	2001.569946
9/18/2014	2011.359985
9/19/2014	2010.400024
9/22/2014	1994.290039
9/23/2014	1982.77002
9/24/2014	1998.300049
9/25/2014	1965.98999
9/26/2014	1982.849976
9/29/2014	1977.800049
9/30/2014	1972.290039
10/1/2014	1946.160034
10/2/2014	1946.170044
10/3/2014	1967.900024
10/6/2014	1964.819946
10/7/2014	1935.099976
10/8/2014	1968.890015
10/9/2014	1928.209961
10/10/2014	1906.130005
10/13/2014	1874.73999
10/14/2014	1877.699951
10/15/2014	1862.48999
10/16/2014	1862.76001
10/17/2014	1886.76001
10/20/2014	1904.01001
10/21/2014	1941.280029
10/22/2014	1927.109985
10/23/2014	1950.819946
10/24/2014	1964.579956
10/27/2014	1961.630005
10/28/2014	1985.050049
10/29/2014	1982.300049
10/30/2014	1994.650024
10/31/2014	2018.050049
11/3/2014	2017.810059
11/4/2014	2012.099976
11/5/2014	2023.569946
11/6/2014	2031.209961
11/7/2014	2031.920044
11/10/2014	2038.26001
11/11/2014	2039.680054
11/12/2014	2038.25
11/13/2014	2039.329956
11/14/2014	2039.819946
11/17/2014	2041.319946
11/18/2014	2051.800049
11/19/2014	2048.719971
11/20/2014	2052.75
11/21/2014	2063.5
11/24/2014	2069.409912
11/25/2014	2067.030029
11/26/2014	2072.830078
11/28/2014	2067.560059
12/1/2014	2053.439941
12/2/2014	2066.550049
12/3/2014	2074.330078
12/4/2014	2071.919922
12/5/2014	2075.370117
12/8/2014	2060.310059
12/9/2014	2059.820068
12/10/2014	2026.140015
12/11/2014	2035.329956
12/12/2014	2002.329956
12/15/2014	1989.630005
12/16/2014	1972.73999
12/17/2014	2012.890015
12/18/2014	2061.22998
12/19/2014	2070.649902
12/22/2014	2078.540039
12/23/2014	2082.169922
12/24/2014	2081.879883
12/26/2014	2088.77002
12/29/2014	2090.570068
12/30/2014	2080.350098
12/31/2014	2058.899902
1/2/2015	2058.199951
1/5/2015	2020.579956
1/6/2015	2002.609985
1/7/2015	2025.900024
1/8/2015	2062.139893
1/9/2015	2044.810059
1/12/2015	2028.26001
1/13/2015	2023.030029
1/14/2015	2011.27002
1/15/2015	1992.670044
1/16/2015	2019.420044
1/20/2015	2022.550049
1/21/2015	2032.119995
1/22/2015	2063.149902
1/23/2015	2051.820068
1/26/2015	2057.090088
1/27/2015	2029.550049
1/28/2015	2002.160034
1/29/2015	2021.25
1/30/2015	1994.98999
2/2/2015	2020.849976
2/3/2015	2050.030029
2/4/2015	2041.51001
2/5/2015	2062.52002
2/6/2015	2055.469971
2/9/2015	2046.73999
2/10/2015	2068.590088
2/11/2015	2068.530029
2/12/2015	2088.47998
2/13/2015	2096.98999
2/17/2015	2100.340088
2/18/2015	2099.679932
2/19/2015	2097.449951
2/20/2015	2110.300049
2/23/2015	2109.659912
2/24/2015	2115.47998
2/25/2015	2113.860107
2/26/2015	2110.73999
2/27/2015	2104.5
3/2/2015	2117.389893
3/3/2015	2107.780029
3/4/2015	2098.530029
3/5/2015	2101.040039
3/6/2015	2071.26001
3/9/2015	2079.429932
3/10/2015	2044.160034
3/11/2015	2040.23999
3/12/2015	2065.949951
3/13/2015	2053.399902
3/16/2015	2081.189941
3/17/2015	2074.280029
3/18/2015	2099.5
3/19/2015	2089.27002
3/20/2015	2108.100098
3/23/2015	2104.419922
3/24/2015	2091.5
3/25/2015	2061.050049
3/26/2015	2056.149902
3/27/2015	2061.02002
3/30/2015	2086.23999
3/31/2015	2067.889893
4/1/2015	2059.689941
4/2/2015	2066.959961
4/6/2015	2080.620117
4/7/2015	2076.330078
4/8/2015	2081.899902
4/9/2015	2091.179932
4/10/2015	2102.060059
4/13/2015	2092.429932
4/14/2015	2095.840088
4/15/2015	2106.629883
4/16/2015	2104.98999
4/17/2015	2081.179932
4/20/2015	2100.399902
4/21/2015	2097.290039
4/22/2015	2107.959961
4/23/2015	2112.929932
4/24/2015	2117.689941
4/27/2015	2108.919922
4/28/2015	2114.76001
4/29/2015	2106.850098
4/30/2015	2085.51001
5/1/2015	2108.290039
5/4/2015	2114.48999
5/5/2015	2089.459961
5/6/2015	2080.149902
5/7/2015	2088
5/8/2015	2116.100098
5/11/2015	2105.330078
5/12/2015	2099.120117
5/13/2015	2098.47998
5/14/2015	2121.100098
5/15/2015	2122.72998
5/18/2015	2129.199951
5/19/2015	2127.830078
5/20/2015	2125.850098
5/21/2015	2130.820068
5/22/2015	2126.060059
5/26/2015	2104.199951
5/27/2015	2123.47998
5/28/2015	2120.790039
5/29/2015	2107.389893
6/1/2015	2111.72998
6/2/2015	2109.600098
6/3/2015	2114.070068
6/4/2015	2095.840088
6/5/2015	2092.830078
6/8/2015	2079.280029
6/9/2015	2080.149902
6/10/2015	2105.199951
6/11/2015	2108.860107
6/12/2015	2094.110107
6/15/2015	2084.429932
6/16/2015	2096.290039
6/17/2015	2100.439941
6/18/2015	2121.23999
6/19/2015	2109.98999
6/22/2015	2122.850098
6/23/2015	2124.199951
6/24/2015	2108.580078
6/25/2015	2102.310059
6/26/2015	2101.48999
6/29/2015	2057.639893
6/30/2015	2063.110107
7/1/2015	2077.419922
7/2/2015	2076.780029
7/6/2015	2068.76001
7/7/2015	2081.340088
7/8/2015	2046.680054
7/9/2015	2051.310059
7/10/2015	2076.620117
7/13/2015	2099.600098
7/14/2015	2108.949951
7/15/2015	2107.399902
7/16/2015	2124.290039
7/17/2015	2126.639893
7/20/2015	2128.280029
7/21/2015	2119.209961
7/22/2015	2114.149902
7/23/2015	2102.149902
7/24/2015	2079.649902
7/27/2015	2067.639893
7/28/2015	2093.25
7/29/2015	2108.570068
7/30/2015	2108.629883
7/31/2015	2103.840088
8/3/2015	2098.040039
8/4/2015	2093.320068
8/5/2015	2099.840088
8/6/2015	2083.560059
8/7/2015	2077.570068
8/10/2015	2104.179932
8/11/2015	2084.070068
8/12/2015	2086.050049
8/13/2015	2083.389893
8/14/2015	2091.540039
8/17/2015	2102.439941
8/18/2015	2096.919922
8/19/2015	2079.610107
8/20/2015	2035.72998
8/21/2015	1970.890015
8/24/2015	1893.209961
8/25/2015	1867.609985
8/26/2015	1940.51001
8/27/2015	1987.660034
8/28/2015	1988.869995
8/31/2015	1972.180054
9/1/2015	1913.849976
9/2/2015	1948.859985
9/3/2015	1951.130005
9/4/2015	1921.219971
9/8/2015	1969.410034
9/9/2015	1942.040039
9/10/2015	1952.290039
9/11/2015	1961.050049
9/14/2015	1953.030029
9/15/2015	1978.089966
9/16/2015	1995.310059
9/17/2015	1990.199951
9/18/2015	1958.030029
9/21/2015	1966.969971
9/22/2015	1942.73999
9/23/2015	1938.76001
9/24/2015	1932.23999
9/25/2015	1931.339966
9/28/2015	1881.77002
9/29/2015	1884.089966
9/30/2015	1920.030029
10/1/2015	1923.819946
10/2/2015	1951.359985
10/5/2015	1987.050049
10/6/2015	1979.920044
10/7/2015	1995.829956
10/8/2015	2013.430054
10/9/2015	2014.890015
10/12/2015	2017.459961
10/13/2015	2003.689941
10/14/2015	1994.23999
10/15/2015	2023.859985
10/16/2015	2033.109985
10/19/2015	2033.660034
10/20/2015	2030.77002
10/21/2015	2018.939941
10/22/2015	2052.51001
10/23/2015	2075.149902
10/26/2015	2071.179932
10/27/2015	2065.889893
10/28/2015	2090.350098
10/29/2015	2089.409912
10/30/2015	2079.360107
11/2/2015	2104.050049
11/3/2015	2109.790039
11/4/2015	2102.310059
11/5/2015	2099.929932
11/6/2015	2099.199951
11/9/2015	2078.580078
11/10/2015	2081.719971
11/11/2015	2075
11/12/2015	2045.969971
11/13/2015	2023.040039
11/16/2015	2053.189941
11/17/2015	2050.439941
11/18/2015	2083.580078
11/19/2015	2081.23999
11/20/2015	2089.169922
11/23/2015	2086.590088
11/24/2015	2089.139893
11/25/2015	2088.870117
11/27/2015	2090.110107
11/30/2015	2080.409912
12/1/2015	2102.629883
12/2/2015	2079.51001
12/3/2015	2049.620117
12/4/2015	2091.689941
12/7/2015	2077.070068
12/8/2015	2063.590088
12/9/2015	2047.619995
12/10/2015	2052.22998
12/11/2015	2012.369995
12/14/2015	2021.939941
12/15/2015	2043.410034
12/16/2015	2073.070068
12/17/2015	2041.890015
12/18/2015	2005.550049
12/21/2015	2021.150024
12/22/2015	2038.969971
12/23/2015	2064.290039
12/24/2015	2060.98999
12/28/2015	2056.5
12/29/2015	2078.360107
12/30/2015	2063.360107
12/31/2015	2043.939941
1/4/2016	2012.660034
1/5/2016	2016.709961
1/6/2016	1990.26001
1/7/2016	1943.089966
